# Supplementary material for: Working memory performance is tied to stimulus complexity
Source: Commun Biol. 2023 Nov 3;6:1119. doi: 10.1038/s42003-023-05486-7 (PMC10624839; doi:10.1038/s42003-023-05486-7)
Supplement: Supplementary file 4 — Dataset 1 [file 42003_2023_5486_MOESM4_ESM.xlsx]

## Sheet: Figure_2a
Animal	Complex pooled	Simple pooled	Delay
9	0.962251	0.95	1
46	0.923611	0.881944	1
46	0.951389	0.9375	1
68	0.948246	0.875	1
754	0.965366	0.894737	1
754	0.964594	0.923437	1
916	0.916667	0.95	1
916	0.90678	0.940532	1
916	0.991667	0.975	1
522	0.916667	0.868056	1
522	0.958333	0.902778	1
522	0.965278	0.972222	1
522	0.958333	0.923611	1
522	0.916667	0.972222	1
526	0.895833	0.923611	1
526	0.930556	0.923611	1
526	0.902778	0.916667	1
526	0.965278	0.951389	1
526	0.895833	0.957844	1
526	0.937109	0.958333	1
526	0.881944	0.951193	1
640	0.888889	0.847222	1
640	0.854167	0.818173	1
604	0.922926	0.854167	1
640	0.965278	0.916667	1
640	0.9375	0.923611	1
640	0.965278	0.979167	1
640	0.958333	0.923611	1
640	1	0.958333	1
640	0.993056	0.993056	1
721	0.868056	0.840278	1
721	0.916667	0.888889	1
721	0.902778	0.833333	1
721	0.9375	0.909722	1
721	0.840278	0.888889	1
721	0.923611	0.909722	1
721	0.951389	0.944444	1
721	0.944444	0.965278	1
721	0.9375	0.965278	1
856	0.9375	0.923024	1
856	0.909722	0.916667	1
856	0.930556	0.979167	1
856	0.951389	0.9375	1
856	0.930556	0.951389	1
856	0.944444	0.958333	1
859	0.972222	0.902778	1
859	0.944444	0.875	1
859	0.923611	0.909722	1
859	0.957844	0.979167	1
859	1	0.965278	1
9	0.940678	0.916667	2
46	0.983051	0.897867	2
46	0.924292	0.891876	2
46	0.931938	0.868275	2
46	0.956265	0.769579	2
46	0.898484	0.753968	2
46	0.938645	0.85482	2
46	0.975	0.908333	2
68	0.869933	0.766256	2
754	0.868275	0.850454	2
754	0.891883	0.839611	2
754	0.878458	0.755952	2
754	0.836626	0.711111	2
754	0.843739	0.729734	2
526	0.888889	0.888889	2
526	0.853775	0.902778	2
526	0.930556	0.887324	2
526	0.965278	0.861111	2
526	0.951389	0.839495	2
526	0.923611	0.861111	2
526	0.868056	0.847222	2
526	0.916667	0.909722	2
526	0.930164	0.868056	2
856	0.868056	0.729167	2
856	0.916667	0.755477	2
856	0.854167	0.777778	2
856	0.930556	0.8125	2
856	0.972222	0.805556	2
856	0.916667	0.805556	2
856	0.916667	0.819444	2
859	0.923611	0.847222	2
859	0.923611	0.854167	2
859	0.888498	0.798611	2
859	0.909722	0.861111	2
859	0.930556	0.875	2
859	0.986111	0.875	2
859	0.9375	0.852797	2
859	0.861111	0.826389	2
856	0.9375	0.868056	2

## Sheet: Figure_2b
Animal	Complex pooled	Simple pooled	Delay
522	0.9375	0.958333	1
522	0.958333	0.905363	1
522	0.971591	0.982213	1
522	0.989583	0.984375	1
640	0.902778	0.916667	1
640	0.964696	0.970862	1
640	0.98913	0.973118	1
675	0.869792	0.911458	1
721	0.973958	0.942708	1
721	0.989583	0.989583	1
721	0.989583	0.994792	1
804	0.9375	0.952851	1
804	0.979167	0.96875	1
850	0.890625	0.921875	1
850	0.927083	0.895833	1
856	0.868056	0.909722	1
856	0.911458	0.874178	1
856	0.973958	0.963542	1
111	0.9583	0.8958	1
111	0.9097	0.9236	1
111	0.9583	0.9375	1
522	0.96875	0.973958	2
522	0.94139	0.888999	2
522	0.941994	0.875621	2
522	0.96875	0.96875	2
640	0.921875	0.828125	2
640	0.932222	0.883107	2
675	0.822917	0.690954	2
721	0.984375	0.9375	2
721	0.979167	0.96875	2
721	0.979167	0.90625	2
721	0.96875	0.916667	2
721	0.932018	0.869792	2
721	0.932292	0.880208	2
804	0.864292	0.781653	2
804	0.879304	0.802102	2
856	0.933333	0.652288	2
856	0.914773	0.696465	2
856	0.880208	0.65625	2

## Sheet: Figure_2c
Animal	Complex pooled	Simple pooled	Delay
204	0.911638	0.897689	1
204	0.932927	0.95122	1
204	0.91997	0.848609	1
204	0.955149	0.933295	1
204	0.977273	0.970238	1
204	0.958182	0.92615	1
204	0.928571	0.959578	1
204	0.860061	0.950893	1
215	0.857563	0.862115	1
335	0.94848	0.822938	1
356	0.840244	0.904542	1
356	0.869052	0.917879	1
356	0.90387	0.922136	1
356	0.947601	0.906777	1
356	0.952381	0.878056	1
459	0.92328	0.921891	1
522	0.873718	0.860191	1
522	0.865	0.905	1
522	0.955	0.965	1
640	0.988889	0.91244	1
640	0.984848	0.969072	1
640	0.888498	0.89324	1
693	0.89	0.905	1
675	0.88	0.925	1
675	0.955	0.94	1
721	0.954545	0.955	1
721	0.92	0.925	1
721	0.915	0.885	1
804	0.97	0.875	1
804	0.939899	0.9	1
804	0.98	0.89	1
9	0.983333	0.966667	2
46	0.982759	0.899294	2
173	0.815662	0.851321	2
173	0.808333	0.91229	2
215	0.800965	0.828246	2
215	0.874522	0.892122	2
215	0.860853	0.880521	2
215	0.915344	0.859756	2
215	0.935714	0.914683	2
215	0.955209	0.929237	2
215	0.968354	0.899684	2
215	0.961538	0.871289	2
215	0.924051	0.794039	2
215	0.959459	0.784689	2
215	0.922487	0.892833	2
215	0.963201	0.886179	2
215	0.97524	0.789021	2
215	0.975542	0.856991	2
215	0.971445	0.875413	2
335	0.84307	0.7259	2
335	0.807692	0.755211	2
335	0.894293	0.711538	2
335	0.875458	0.746561	2
335	0.948006	0.795238	2
335	0.957897	0.835391	2
335	0.947373	0.804075	2
335	0.944444	0.851852	2
335	0.921296	0.859813	2
335	0.947351	0.886769	2
335	0.962603	0.778472	2
335	0.913223	0.734673	2
335	0.955481	0.865454	2
335	0.950207	0.805571	2
335	0.955285	0.821655	2
335	0.94345	0.809369	2
335	0.917355	0.759298	2
335	0.954027	0.785124	2
335	0.947742	0.802756	2
335	0.913043	0.77039	2
335	0.966453	0.831897	2
335	0.963215	0.843169	2
335	0.905563	0.782787	2
335	0.967009	0.810324	2
335	0.95041	0.830579	2
335	0.946061	0.821138	2
335	0.938525	0.808543	2
335	0.922036	0.744426	2
335	0.942318	0.831053	2
335	0.932342	0.785677	2
335	0.778632	0.764395	2
381	0.970109	0.89726	2
381	0.938186	0.859775	2
381	0.928316	0.833298	2
381	0.900685	0.855356	2
381	0.888771	0.885125	2
459	0.884749	0.761446	2
459	0.84375	0.743721	2
459	0.823077	0.749369	2
459	0.883378	0.791286	2
459	0.851562	0.785236	2
459	0.913969	0.830739	2
459	0.887324	0.900794	2
459	0.943351	0.881851	2
459	0.92562	0.94692	2
459	0.912978	0.933471	2
459	0.899525	0.866764	2
459	0.896465	0.911069	2
467	0.890501	0.876694	2
467	0.880256	0.825	2
467	0.88087	0.733193	2
467	0.890395	0.762536	2
467	0.848315	0.860215	2
916	0.983192	0.889831	2

## Sheet: Figure_3c
stim 3	stim 3	stim 4	stim 4	stim 7	stim 7	stim 8	stim 8	stim 5	stim 5	stim 6	stim 6	stim 9	stim 9	stim 10	stim 10
-500	2.86808	-500	3.40148	-500	2.74504	-500	2.27927	-500	3.82664	-500	5.23084	-500	2.4592	-500	3.17983
-499	2.86548	-499	3.39844	-499	2.7483	-499	2.28374	-499	3.82669	-499	5.22877	-499	2.45851	-499	3.18279
-498	2.86292	-498	3.3954	-498	2.75156	-498	2.28825	-498	3.8267	-498	5.22668	-498	2.45787	-498	3.18582
-497	2.86038	-497	3.39239	-497	2.75482	-497	2.29283	-497	3.82669	-497	5.22459	-497	2.45726	-497	3.18894
-496	2.85789	-496	3.38938	-496	2.75809	-496	2.29746	-496	3.82664	-496	5.22249	-496	2.45668	-496	3.19215
-495	2.85543	-495	3.38637	-495	2.76136	-495	2.30214	-495	3.82656	-495	5.22039	-495	2.45612	-495	3.19545
-494	2.85301	-494	3.38338	-494	2.76462	-494	2.30688	-494	3.82647	-494	5.21827	-494	2.4556	-494	3.19884
-493	2.85063	-493	3.38038	-493	2.76788	-493	2.31166	-493	3.82634	-493	5.21615	-493	2.45511	-493	3.20231
-492	2.84828	-492	3.3774	-492	2.77114	-492	2.3165	-492	3.82617	-492	5.21402	-492	2.45465	-492	3.20589
-491	2.84598	-491	3.37442	-491	2.7744	-491	2.32139	-491	3.82598	-491	5.21189	-491	2.45423	-491	3.20955
-490	2.84371	-490	3.37145	-490	2.77766	-490	2.32634	-490	3.82574	-490	5.20977	-490	2.45384	-490	3.2133
-489	2.84148	-489	3.36849	-489	2.78092	-489	2.33133	-489	3.82547	-489	5.20763	-489	2.45347	-489	3.21713
-488	2.83929	-488	3.36553	-488	2.78417	-488	2.33638	-488	3.82517	-488	5.20549	-488	2.45314	-488	3.22105
-487	2.83715	-487	3.36258	-487	2.78743	-487	2.34148	-487	3.82482	-487	5.20336	-487	2.45283	-487	3.22506
-486	2.83505	-486	3.35964	-486	2.79068	-486	2.34662	-486	3.82444	-486	5.20121	-486	2.45256	-486	3.22916
-485	2.83299	-485	3.35671	-485	2.79393	-485	2.35181	-485	3.82402	-485	5.19907	-485	2.45231	-485	3.23335
-484	2.83098	-484	3.35379	-484	2.79718	-484	2.35704	-484	3.82356	-484	5.19691	-484	2.45209	-484	3.23763
-483	2.82902	-483	3.35087	-483	2.80043	-483	2.36232	-483	3.82306	-483	5.19476	-483	2.45191	-483	3.24201
-482	2.8271	-482	3.34797	-482	2.80367	-482	2.36764	-482	3.82252	-482	5.19261	-482	2.45175	-482	3.24648
-481	2.82523	-481	3.34509	-481	2.80692	-481	2.373	-481	3.82194	-481	5.19045	-481	2.45161	-481	3.25103
-480	2.8234	-480	3.34221	-480	2.81016	-480	2.37841	-480	3.82131	-480	5.18829	-480	2.45153	-480	3.25567
-479	2.82162	-479	3.33936	-479	2.8134	-479	2.38386	-479	3.82064	-479	5.18613	-479	2.45147	-479	3.2604
-478	2.81988	-478	3.33651	-478	2.81663	-478	2.38936	-478	3.81993	-478	5.18396	-478	2.45145	-478	3.26522
-477	2.81819	-477	3.33368	-477	2.81987	-477	2.39489	-477	3.81917	-477	5.1818	-477	2.45145	-477	3.27013
-476	2.81655	-476	3.33086	-476	2.8231	-476	2.40046	-476	3.81838	-476	5.17964	-476	2.45149	-476	3.27513
-475	2.81496	-475	3.32805	-475	2.82634	-475	2.40607	-475	3.81754	-475	5.17748	-475	2.45156	-475	3.28023
-474	2.81341	-474	3.32524	-474	2.82959	-474	2.41172	-474	3.81666	-474	5.17533	-474	2.45167	-474	3.28542
-473	2.81191	-473	3.32246	-473	2.83283	-473	2.41742	-473	3.81573	-473	5.17317	-473	2.45181	-473	3.2907
-472	2.81047	-472	3.31968	-472	2.83607	-472	2.42315	-472	3.81475	-472	5.17101	-472	2.45198	-472	3.29606
-471	2.80907	-471	3.31692	-471	2.83931	-471	2.42893	-471	3.81373	-471	5.16886	-471	2.45218	-471	3.30152
-470	2.80772	-470	3.31417	-470	2.84254	-470	2.43474	-470	3.81265	-470	5.16671	-470	2.45241	-470	3.30707
-469	2.80642	-469	3.31144	-469	2.84577	-469	2.4406	-469	3.81153	-469	5.16455	-469	2.45267	-469	3.31271
-468	2.80516	-468	3.30872	-468	2.84899	-468	2.44648	-468	3.81036	-468	5.1624	-468	2.45295	-468	3.31843
-467	2.80395	-467	3.30601	-467	2.85221	-467	2.4524	-467	3.80913	-467	5.16025	-467	2.45327	-467	3.32425
-466	2.80279	-466	3.30332	-466	2.85542	-466	2.45835	-466	3.80786	-466	5.1581	-466	2.45361	-466	3.33015
-465	2.80167	-465	3.30065	-465	2.85863	-465	2.46433	-465	3.80655	-465	5.15596	-465	2.45398	-465	3.33614
-464	2.80061	-464	3.29798	-464	2.86183	-464	2.47035	-464	3.80518	-464	5.15381	-464	2.45438	-464	3.34222
-463	2.7996	-463	3.29534	-463	2.86504	-463	2.47639	-463	3.80377	-463	5.15167	-463	2.45481	-463	3.34838
-462	2.79863	-462	3.2927	-462	2.86823	-462	2.48247	-462	3.80231	-462	5.14952	-462	2.45526	-462	3.35464
-461	2.79772	-461	3.29008	-461	2.87142	-461	2.48858	-461	3.8008	-461	5.14737	-461	2.45574	-461	3.36098
-460	2.79687	-460	3.28748	-460	2.87462	-460	2.49472	-460	3.79924	-460	5.14523	-460	2.45625	-460	3.3674
-459	2.79607	-459	3.28488	-459	2.87782	-459	2.50088	-459	3.79762	-459	5.14309	-459	2.45679	-459	3.37392
-458	2.79531	-458	3.28231	-458	2.88101	-458	2.50709	-458	3.79597	-458	5.14095	-458	2.45735	-458	3.38055
-457	2.79461	-457	3.27976	-457	2.88419	-457	2.51332	-457	3.79426	-457	5.13882	-457	2.45795	-457	3.38726
-456	2.79397	-456	3.27723	-456	2.88737	-456	2.51957	-456	3.79249	-456	5.13669	-456	2.45856	-456	3.39406
-455	2.7934	-455	3.27473	-455	2.89054	-455	2.52584	-455	3.79067	-455	5.13457	-455	2.45921	-455	3.40095
-454	2.79287	-454	3.27224	-454	2.89371	-454	2.53214	-454	3.78882	-454	5.13245	-454	2.45988	-454	3.40793
-453	2.79239	-453	3.26978	-453	2.89687	-453	2.53846	-453	3.78691	-453	5.13033	-453	2.46058	-453	3.41499
-452	2.79197	-452	3.26734	-452	2.90002	-452	2.5448	-452	3.78495	-452	5.12821	-452	2.46131	-452	3.42213
-451	2.7916	-451	3.26492	-451	2.90317	-451	2.55117	-451	3.78295	-451	5.12609	-451	2.46208	-451	3.42937
-450	2.79128	-450	3.26253	-450	2.90631	-450	2.55756	-450	3.7809	-450	5.12397	-450	2.46287	-450	3.4367
-449	2.79102	-449	3.26015	-449	2.90945	-449	2.56397	-449	3.7788	-449	5.12185	-449	2.4637	-449	3.44411
-448	2.7908	-448	3.25779	-448	2.91259	-448	2.5704	-448	3.77664	-448	5.11974	-448	2.46456	-448	3.45161
-447	2.79064	-447	3.25546	-447	2.91573	-447	2.57685	-447	3.77442	-447	5.11763	-447	2.46544	-447	3.4592
-446	2.79053	-446	3.25316	-446	2.91886	-446	2.58333	-446	3.77215	-446	5.11551	-446	2.46635	-446	3.46687
-445	2.79047	-445	3.25087	-445	2.92198	-445	2.58983	-445	3.76983	-445	5.1134	-445	2.46729	-445	3.47462
-444	2.79046	-444	3.24861	-444	2.9251	-444	2.59634	-444	3.76748	-444	5.11131	-444	2.46826	-444	3.48246
-443	2.79051	-443	3.24637	-443	2.92821	-443	2.60286	-443	3.76508	-443	5.10922	-443	2.46925	-443	3.49038
-442	2.79062	-442	3.24415	-442	2.93132	-442	2.60941	-442	3.76262	-442	5.10713	-442	2.47026	-442	3.49839
-441	2.79078	-441	3.24196	-441	2.93442	-441	2.61596	-441	3.76011	-441	5.10505	-441	2.4713	-441	3.50648
-440	2.79099	-440	3.23979	-440	2.93753	-440	2.62254	-440	3.75755	-440	5.10298	-440	2.47238	-440	3.51467
-439	2.79127	-439	3.23764	-439	2.94063	-439	2.62913	-439	3.75494	-439	5.1009	-439	2.47348	-439	3.52294
-438	2.7916	-438	3.23551	-438	2.94374	-438	2.63573	-438	3.75227	-438	5.09882	-438	2.47461	-438	3.5313
-437	2.79198	-437	3.23341	-437	2.94684	-437	2.64235	-437	3.74956	-437	5.09675	-437	2.47577	-437	3.53975
-436	2.79242	-436	3.23134	-436	2.94994	-436	2.64898	-436	3.74679	-436	5.09467	-436	2.47696	-436	3.54828
-435	2.7929	-435	3.22928	-435	2.95303	-435	2.65563	-435	3.74397	-435	5.0926	-435	2.47817	-435	3.55689
-434	2.79344	-434	3.22725	-434	2.95611	-434	2.66229	-434	3.7411	-434	5.09053	-434	2.47941	-434	3.5656
-433	2.79404	-433	3.22526	-433	2.95919	-433	2.66898	-433	3.73818	-433	5.08847	-433	2.48068	-433	3.57438
-432	2.7947	-432	3.2233	-432	2.96227	-432	2.67568	-432	3.73521	-432	5.0864	-432	2.48198	-432	3.58326
-431	2.79541	-431	3.22136	-431	2.96536	-431	2.68239	-431	3.73218	-431	5.08433	-431	2.4833	-431	3.59222
-430	2.79618	-430	3.21946	-430	2.96844	-430	2.68911	-430	3.72909	-430	5.08227	-430	2.48464	-430	3.60126
-429	2.797	-429	3.21758	-429	2.97153	-429	2.69584	-429	3.72596	-429	5.08021	-429	2.48602	-429	3.61038
-428	2.79788	-428	3.21573	-428	2.9746	-428	2.70259	-428	3.72277	-428	5.07814	-428	2.48743	-428	3.61957
-427	2.79883	-427	3.2139	-427	2.97768	-427	2.70935	-427	3.71952	-427	5.07608	-427	2.48887	-427	3.62885
-426	2.79982	-426	3.2121	-426	2.98075	-426	2.71613	-426	3.71624	-426	5.07401	-426	2.49034	-426	3.63821
-425	2.80087	-425	3.21031	-425	2.98382	-425	2.72291	-425	3.71291	-425	5.07194	-425	2.49185	-425	3.64765
-424	2.80197	-424	3.20856	-424	2.98689	-424	2.72971	-424	3.70953	-424	5.06988	-424	2.49338	-424	3.65717
-423	2.80313	-423	3.20683	-423	2.98995	-423	2.73651	-423	3.7061	-423	5.06782	-423	2.49494	-423	3.66678
-422	2.80434	-422	3.20513	-422	2.99299	-422	2.74331	-422	3.70261	-422	5.06577	-422	2.49653	-422	3.67646
-421	2.80562	-421	3.20347	-421	2.99604	-421	2.75012	-421	3.69907	-421	5.06372	-421	2.49814	-421	3.68623
-420	2.80694	-420	3.20183	-420	2.99908	-420	2.75693	-420	3.6955	-420	5.06167	-420	2.49978	-420	3.69607
-419	2.80833	-419	3.20021	-419	3.00212	-419	2.76374	-419	3.69187	-419	5.05961	-419	2.50143	-419	3.70598
-418	2.80979	-418	3.19862	-418	3.00515	-418	2.77056	-418	3.68821	-418	5.05756	-418	2.50314	-418	3.71597
-417	2.81131	-417	3.19706	-417	3.00817	-417	2.77738	-417	3.6845	-417	5.0555	-417	2.50488	-417	3.72603
-416	2.81289	-416	3.19552	-416	3.01118	-416	2.78421	-416	3.68076	-416	5.05346	-416	2.50665	-416	3.73617
-415	2.81452	-415	3.194	-415	3.01419	-415	2.79104	-415	3.67696	-415	5.05141	-415	2.50844	-415	3.74638
-414	2.81622	-414	3.19252	-414	3.01719	-414	2.79789	-414	3.67312	-414	5.04938	-414	2.51026	-414	3.75667
-413	2.81799	-413	3.19106	-413	3.02019	-413	2.80475	-413	3.66923	-413	5.04735	-413	2.51211	-413	3.76703
-412	2.81981	-412	3.18964	-412	3.02319	-412	2.81161	-412	3.66529	-412	5.04532	-412	2.51397	-412	3.77748
-411	2.8217	-411	3.18823	-411	3.02619	-411	2.81847	-411	3.66131	-411	5.0433	-411	2.51587	-411	3.788
-410	2.82366	-410	3.18686	-410	3.02917	-410	2.82534	-410	3.65729	-410	5.04128	-410	2.51778	-410	3.79858
-409	2.82567	-409	3.18551	-409	3.03215	-409	2.83221	-409	3.65323	-409	5.03926	-409	2.51973	-409	3.80926
-408	2.82773	-408	3.1842	-408	3.03512	-408	2.83909	-408	3.64913	-408	5.03723	-408	2.52171	-408	3.82002
-407	2.82985	-407	3.18291	-407	3.03809	-407	2.84598	-407	3.645	-407	5.03521	-407	2.52371	-407	3.83084
-406	2.83203	-406	3.18166	-406	3.04105	-406	2.85288	-406	3.64083	-406	5.03319	-406	2.52573	-406	3.84174
-405	2.83426	-405	3.18043	-405	3.04402	-405	2.85978	-405	3.63661	-405	5.03117	-405	2.52779	-405	3.85272
-404	2.83655	-404	3.17923	-404	3.04697	-404	2.86669	-404	3.63235	-404	5.02914	-404	2.52987	-404	3.86376
-403	2.83889	-403	3.17806	-403	3.04991	-403	2.8736	-403	3.62804	-403	5.02713	-403	2.53198	-403	3.87488
-402	2.84129	-402	3.17692	-402	3.05286	-402	2.88051	-402	3.62371	-402	5.02511	-402	2.53412	-402	3.88607
-401	2.84374	-401	3.17581	-401	3.0558	-401	2.88741	-401	3.61934	-401	5.0231	-401	2.53628	-401	3.89733
-400	2.84624	-400	3.17474	-400	3.05875	-400	2.89432	-400	3.61492	-400	5.02109	-400	2.53847	-400	3.90866
-399	2.84881	-399	3.17371	-399	3.06169	-399	2.90122	-399	3.61047	-399	5.01908	-399	2.54068	-399	3.92005
-398	2.85142	-398	3.1727	-398	3.06462	-398	2.90812	-398	3.60598	-398	5.01706	-398	2.54293	-398	3.93151
-397	2.8541	-397	3.17175	-397	3.06755	-397	2.91503	-397	3.60145	-397	5.01505	-397	2.5452	-397	3.94304
-396	2.85684	-396	3.17082	-396	3.07046	-396	2.92193	-396	3.59689	-396	5.01306	-396	2.54749	-396	3.95463
-395	2.85964	-395	3.16994	-395	3.07338	-395	2.92883	-395	3.5923	-395	5.01108	-395	2.54981	-395	3.96628
-394	2.8625	-394	3.16908	-394	3.0763	-394	2.93573	-394	3.58769	-394	5.00909	-394	2.55215	-394	3.97798
-393	2.86542	-393	3.16827	-393	3.07922	-393	2.94263	-393	3.58306	-393	5.00711	-393	2.55452	-393	3.98976
-392	2.8684	-392	3.16748	-392	3.08212	-392	2.94953	-392	3.57841	-392	5.00512	-392	2.55691	-392	4.0016
-391	2.87143	-391	3.16673	-391	3.08503	-391	2.95643	-391	3.57372	-391	5.00314	-391	2.55933	-391	4.01351
-390	2.87452	-390	3.16601	-390	3.08792	-390	2.96333	-390	3.56899	-390	5.00116	-390	2.56179	-390	4.02547
-389	2.87766	-389	3.16533	-389	3.09081	-389	2.97023	-389	3.56424	-389	4.99919	-389	2.56428	-389	4.03749
-388	2.88087	-388	3.16468	-388	3.09369	-388	2.97714	-388	3.55947	-388	4.99722	-388	2.56681	-388	4.04958
-387	2.88412	-387	3.16406	-387	3.09657	-387	2.98404	-387	3.55468	-387	4.99526	-387	2.56937	-387	4.06172
-386	2.88744	-386	3.16347	-386	3.09945	-386	2.99094	-386	3.54985	-386	4.9933	-386	2.57195	-386	4.07393
-385	2.89084	-385	3.16292	-385	3.10232	-385	2.99783	-385	3.545	-385	4.99134	-385	2.57457	-385	4.08619
-384	2.89428	-384	3.1624	-384	3.1052	-384	3.00473	-384	3.54012	-384	4.98939	-384	2.57721	-384	4.09851
-383	2.89779	-383	3.16191	-383	3.10807	-383	3.01162	-383	3.53522	-383	4.98744	-383	2.57989	-383	4.11089
-382	2.90135	-382	3.16146	-382	3.11094	-382	3.01851	-382	3.53029	-382	4.98549	-382	2.58259	-382	4.12332
-381	2.90497	-381	3.16104	-381	3.11381	-381	3.0254	-381	3.52537	-381	4.98355	-381	2.58532	-381	4.1358
-380	2.90866	-380	3.16066	-380	3.1167	-380	3.0323	-380	3.52042	-380	4.9816	-380	2.58807	-380	4.14833
-379	2.9124	-379	3.16031	-379	3.11958	-379	3.03919	-379	3.51545	-379	4.97967	-379	2.59085	-379	4.16093
-378	2.91619	-378	3.15999	-378	3.12245	-378	3.04608	-378	3.51048	-378	4.97775	-378	2.59366	-378	4.17358
-377	2.92005	-377	3.15972	-377	3.12533	-377	3.05297	-377	3.5055	-377	4.97583	-377	2.59649	-377	4.18629
-376	2.92399	-376	3.15949	-376	3.1282	-376	3.05985	-376	3.5005	-376	4.97393	-376	2.59935	-376	4.19906
-375	2.92798	-375	3.15929	-375	3.13108	-375	3.06673	-375	3.49549	-375	4.97204	-375	2.60223	-375	4.21188
-374	2.93204	-374	3.15915	-374	3.13396	-374	3.07363	-374	3.49048	-374	4.97015	-374	2.60515	-374	4.22475
-373	2.93616	-373	3.15904	-373	3.13684	-373	3.08053	-373	3.48546	-373	4.96828	-373	2.60809	-373	4.23768
-372	2.94034	-372	3.15898	-372	3.13972	-372	3.08743	-372	3.48042	-372	4.96641	-372	2.61107	-372	4.25066
-371	2.94457	-371	3.15897	-371	3.1426	-371	3.09435	-371	3.47538	-371	4.96455	-371	2.61408	-371	4.26369
-370	2.94886	-370	3.15899	-370	3.14548	-370	3.10126	-370	3.47033	-370	4.9627	-370	2.61711	-370	4.27676
-369	2.95321	-369	3.15906	-369	3.14837	-369	3.10818	-369	3.46529	-369	4.96086	-369	2.62019	-369	4.28988
-368	2.95763	-368	3.15917	-368	3.15125	-368	3.1151	-368	3.46024	-368	4.95903	-368	2.62329	-368	4.30304
-367	2.96211	-367	3.15934	-367	3.15413	-367	3.12201	-367	3.45519	-367	4.9572	-367	2.62643	-367	4.31625
-366	2.96664	-366	3.15955	-366	3.15702	-366	3.12894	-366	3.45014	-366	4.95538	-366	2.6296	-366	4.32953
-365	2.97124	-365	3.15981	-365	3.15992	-365	3.13586	-365	3.44509	-365	4.95356	-365	2.6328	-365	4.34286
-364	2.97591	-364	3.16013	-364	3.16281	-364	3.14279	-364	3.44003	-364	4.95176	-364	2.63604	-364	4.35625
-363	2.98063	-363	3.16049	-363	3.16572	-363	3.14971	-363	3.43497	-363	4.94999	-363	2.6393	-363	4.36968
-362	2.98542	-362	3.16091	-362	3.16862	-362	3.15664	-362	3.42992	-362	4.94823	-362	2.64261	-362	4.38317
-361	2.99027	-361	3.16138	-361	3.17152	-361	3.16358	-361	3.42489	-361	4.94649	-361	2.64595	-361	4.39673
-360	2.99518	-360	3.16189	-360	3.17443	-360	3.17054	-360	3.41987	-360	4.94476	-360	2.64934	-360	4.41033
-359	3.00015	-359	3.16245	-359	3.17733	-359	3.17751	-359	3.41485	-359	4.94305	-359	2.65277	-359	4.42398
-358	3.00518	-358	3.16305	-358	3.18023	-358	3.18449	-358	3.40984	-358	4.94137	-358	2.65622	-358	4.43768
-357	3.01027	-357	3.1637	-357	3.18316	-357	3.19148	-357	3.40483	-357	4.93971	-357	2.65972	-357	4.45144
-356	3.01541	-356	3.16442	-356	3.18608	-356	3.19847	-356	3.39986	-356	4.93807	-356	2.66325	-356	4.46525
-355	3.02062	-355	3.1652	-355	3.18901	-355	3.20547	-355	3.3949	-355	4.93645	-355	2.66682	-355	4.47911
-354	3.02589	-354	3.16602	-354	3.19194	-354	3.21248	-354	3.38997	-354	4.93486	-354	2.67042	-354	4.49301
-353	3.03123	-353	3.16688	-353	3.19488	-353	3.2195	-353	3.38505	-353	4.93328	-353	2.67406	-353	4.50695
-352	3.03666	-352	3.16779	-352	3.19784	-352	3.22653	-352	3.38015	-352	4.93174	-352	2.67772	-352	4.52094
-351	3.04216	-351	3.16875	-351	3.20082	-351	3.23357	-351	3.37527	-351	4.93022	-351	2.68142	-351	4.53496
-350	3.04771	-350	3.16976	-350	3.20381	-350	3.24063	-350	3.37043	-350	4.92871	-350	2.68515	-350	4.54904
-349	3.05332	-349	3.17083	-349	3.2068	-349	3.24772	-349	3.36562	-349	4.92722	-349	2.68892	-349	4.56315
-348	3.059	-348	3.17195	-348	3.2098	-348	3.25482	-348	3.36084	-348	4.92575	-348	2.69273	-348	4.5773
-347	3.06475	-347	3.17314	-347	3.2128	-347	3.26193	-347	3.35608	-347	4.92431	-347	2.69656	-347	4.59151
-346	3.07057	-346	3.17438	-346	3.21582	-346	3.26905	-346	3.35134	-346	4.9229	-346	2.70044	-346	4.60577
-345	3.07645	-345	3.17568	-345	3.21884	-345	3.2762	-345	3.34664	-345	4.92151	-345	2.70434	-345	4.62007
-344	3.08239	-344	3.17703	-344	3.22186	-344	3.28337	-344	3.34196	-344	4.92014	-344	2.70829	-344	4.63441
-343	3.0884	-343	3.17843	-343	3.2249	-343	3.29054	-343	3.33733	-343	4.9188	-343	2.7123	-343	4.64879
-342	3.09448	-342	3.17989	-342	3.22795	-342	3.29773	-342	3.33273	-342	4.9175	-342	2.71633	-342	4.66321
-341	3.10062	-341	3.18141	-341	3.23101	-341	3.30493	-341	3.32816	-341	4.91622	-341	2.72041	-341	4.67768
-340	3.10682	-340	3.18299	-340	3.23409	-340	3.31214	-340	3.32363	-340	4.91498	-340	2.72454	-340	4.69217
-339	3.11308	-339	3.18464	-339	3.23718	-339	3.31936	-339	3.31912	-339	4.91376	-339	2.7287	-339	4.70671
-338	3.11941	-338	3.18634	-338	3.24029	-338	3.32661	-338	3.31466	-338	4.91258	-338	2.73292	-338	4.72128
-337	3.12579	-337	3.1881	-337	3.24341	-337	3.33389	-337	3.31024	-337	4.91143	-337	2.73717	-337	4.7359
-336	3.13224	-336	3.18992	-336	3.24654	-336	3.34118	-336	3.30585	-336	4.9103	-336	2.74147	-336	4.75056
-335	3.13875	-335	3.19179	-335	3.24969	-335	3.3485	-335	3.30153	-335	4.90921	-335	2.74581	-335	4.76525
-334	3.14534	-334	3.19372	-334	3.25285	-334	3.35582	-334	3.29725	-334	4.90816	-334	2.75019	-334	4.77998
-333	3.152	-333	3.1957	-333	3.25603	-333	3.36316	-333	3.29302	-333	4.90714	-333	2.75461	-333	4.79475
-332	3.15873	-332	3.19777	-332	3.25922	-332	3.37053	-332	3.28884	-332	4.90616	-332	2.75906	-332	4.80956
-331	3.16553	-331	3.19991	-331	3.26243	-331	3.37792	-331	3.28471	-331	4.9052	-331	2.76355	-331	4.82444
-330	3.1724	-330	3.2021	-330	3.26565	-330	3.38534	-330	3.28063	-330	4.90428	-330	2.76809	-330	4.83936
-329	3.17932	-329	3.20435	-329	3.26891	-329	3.39279	-329	3.27662	-329	4.9034	-329	2.77266	-329	4.85433
-328	3.18632	-328	3.20667	-328	3.2722	-328	3.40026	-328	3.27268	-328	4.90255	-328	2.77728	-328	4.86933
-327	3.19337	-327	3.20904	-327	3.2755	-327	3.40776	-327	3.26878	-327	4.90175	-327	2.78195	-327	4.88437
-326	3.2005	-326	3.21148	-326	3.27881	-326	3.41529	-326	3.26496	-326	4.90098	-326	2.78667	-326	4.89944
-325	3.20771	-325	3.21399	-325	3.28215	-325	3.42283	-325	3.2612	-325	4.90025	-325	2.79144	-325	4.91455
-324	3.21498	-324	3.21657	-324	3.2855	-324	3.4304	-324	3.25749	-324	4.89956	-324	2.79624	-324	4.9297
-323	3.22232	-323	3.21921	-323	3.28888	-323	3.43799	-323	3.25384	-323	4.89891	-323	2.80109	-323	4.94487
-322	3.22973	-322	3.22192	-322	3.29229	-322	3.4456	-322	3.25025	-322	4.8983	-322	2.80598	-322	4.96009
-321	3.2372	-321	3.2247	-321	3.29573	-321	3.45324	-321	3.24673	-321	4.89772	-321	2.81091	-321	4.97534
-320	3.24474	-320	3.22755	-320	3.2992	-320	3.46091	-320	3.24327	-320	4.89718	-320	2.81588	-320	4.99063
-319	3.25235	-319	3.23046	-319	3.30269	-319	3.4686	-319	3.23989	-319	4.8967	-319	2.82089	-319	5.00596
-318	3.26002	-318	3.23344	-318	3.30621	-318	3.47632	-318	3.23658	-318	4.89625	-318	2.82595	-318	5.02133
-317	3.26778	-317	3.23649	-317	3.30976	-317	3.48407	-317	3.23336	-317	4.89586	-317	2.83105	-317	5.03674
-316	3.27561	-316	3.23959	-316	3.31333	-316	3.49184	-316	3.23021	-316	4.89551	-316	2.8362	-316	5.05218
-315	3.28351	-315	3.24278	-315	3.31693	-315	3.49964	-315	3.22713	-315	4.89521	-315	2.84139	-315	5.06765
-314	3.29148	-314	3.24603	-314	3.32057	-314	3.50747	-314	3.22414	-314	4.89496	-314	2.84662	-314	5.08315
-313	3.29951	-313	3.24935	-313	3.32423	-313	3.51534	-313	3.22121	-313	4.89476	-313	2.85189	-313	5.0987
-312	3.30761	-312	3.25274	-312	3.32791	-312	3.52325	-312	3.21838	-312	4.89463	-312	2.85721	-312	5.11429
-311	3.31579	-311	3.25621	-311	3.33163	-311	3.53119	-311	3.21563	-311	4.89454	-311	2.86258	-311	5.12991
-310	3.32403	-310	3.25975	-310	3.33537	-310	3.53915	-310	3.21296	-310	4.8945	-310	2.868	-310	5.14558
-309	3.33234	-309	3.26337	-309	3.33914	-309	3.54716	-309	3.21037	-309	4.89452	-309	2.87349	-309	5.16128
-308	3.34072	-308	3.26706	-308	3.34295	-308	3.55519	-308	3.20787	-308	4.89461	-308	2.87903	-308	5.17703
-307	3.34917	-307	3.27083	-307	3.34679	-307	3.56326	-307	3.20546	-307	4.89475	-307	2.88462	-307	5.19281
-306	3.35769	-306	3.27468	-306	3.35066	-306	3.57136	-306	3.20314	-306	4.89495	-306	2.89025	-306	5.20863
-305	3.36628	-305	3.2786	-305	3.35457	-305	3.5795	-305	3.20089	-305	4.8952	-305	2.89594	-305	5.22449
-304	3.37494	-304	3.2826	-304	3.35851	-304	3.58768	-304	3.19874	-304	4.89551	-304	2.90167	-304	5.24041
-303	3.38369	-303	3.28667	-303	3.36249	-303	3.59589	-303	3.19669	-303	4.89587	-303	2.90746	-303	5.25636
-302	3.39251	-302	3.29082	-302	3.36652	-302	3.60414	-302	3.19473	-302	4.89629	-302	2.9133	-302	5.27235
-301	3.4014	-301	3.29505	-301	3.37058	-301	3.61242	-301	3.19287	-301	4.89677	-301	2.9192	-301	5.28839
-300	3.41038	-300	3.29935	-300	3.37469	-300	3.62074	-300	3.19112	-300	4.8973	-300	2.92514	-300	5.30445
-299	3.41943	-299	3.30373	-299	3.37883	-299	3.62909	-299	3.18947	-299	4.89788	-299	2.93114	-299	5.32056
-298	3.42855	-298	3.30819	-298	3.38303	-298	3.63748	-298	3.18791	-298	4.89854	-298	2.93719	-298	5.3367
-297	3.43775	-297	3.31273	-297	3.38727	-297	3.6459	-297	3.18645	-297	4.89925	-297	2.94329	-297	5.35288
-296	3.44703	-296	3.31735	-296	3.39155	-296	3.65436	-296	3.1851	-296	4.90003	-296	2.94944	-296	5.3691
-295	3.45638	-295	3.32204	-295	3.39587	-295	3.66286	-295	3.18385	-295	4.90088	-295	2.95566	-295	5.38536
-294	3.46582	-294	3.32683	-294	3.40024	-294	3.67142	-294	3.18273	-294	4.90178	-294	2.96194	-294	5.40165
-293	3.47533	-293	3.3317	-293	3.40465	-293	3.68002	-293	3.18173	-293	4.90276	-293	2.96829	-293	5.41798
-292	3.48493	-292	3.33665	-292	3.40911	-292	3.68866	-292	3.18084	-292	4.9038	-292	2.9747	-292	5.43435
-291	3.49461	-291	3.34167	-291	3.41362	-291	3.69735	-291	3.18008	-291	4.90491	-291	2.98116	-291	5.45076
-290	3.50437	-290	3.34678	-290	3.41817	-290	3.70608	-290	3.17942	-290	4.90609	-290	2.98768	-290	5.4672
-289	3.5142	-289	3.35198	-289	3.42278	-289	3.71487	-289	3.17887	-289	4.90733	-289	2.99426	-289	5.48368
-288	3.5241	-288	3.35727	-288	3.42744	-288	3.7237	-288	3.17844	-288	4.90863	-288	3.0009	-288	5.50019
-287	3.53408	-287	3.36265	-287	3.43215	-287	3.73258	-287	3.17812	-287	4.91001	-287	3.00759	-287	5.51675
-286	3.54413	-286	3.36814	-286	3.43692	-286	3.74151	-286	3.17793	-286	4.91146	-286	3.01436	-286	5.53335
-285	3.55427	-285	3.37371	-285	3.44175	-285	3.75047	-285	3.17785	-285	4.91298	-285	3.02117	-285	5.55001
-284	3.56449	-284	3.37939	-284	3.44664	-284	3.75948	-284	3.1779	-284	4.91459	-284	3.02805	-284	5.56671
-283	3.5748	-283	3.38515	-283	3.45158	-283	3.76854	-283	3.17806	-283	4.91628	-283	3.035	-283	5.58347
-282	3.58519	-282	3.39102	-282	3.45658	-282	3.77765	-282	3.17837	-282	4.91804	-282	3.042	-282	5.60026
-281	3.59567	-281	3.39698	-281	3.46164	-281	3.7868	-281	3.17881	-281	4.91988	-281	3.04908	-281	5.6171
-280	3.60623	-280	3.40303	-280	3.46675	-280	3.796	-280	3.17937	-280	4.92178	-280	3.05622	-280	5.63398
-279	3.61688	-279	3.40919	-279	3.47193	-279	3.80524	-279	3.18009	-279	4.92377	-279	3.06343	-279	5.65091
-278	3.6276	-278	3.41545	-278	3.47718	-278	3.81453	-278	3.18094	-278	4.92583	-278	3.07071	-278	5.66789
-277	3.63842	-277	3.42179	-277	3.4825	-277	3.82387	-277	3.18193	-277	4.92798	-277	3.07806	-277	5.68491
-276	3.64932	-276	3.42824	-276	3.48787	-276	3.83326	-276	3.18306	-276	4.93021	-276	3.08546	-276	5.70198
-275	3.6603	-275	3.43478	-275	3.4933	-275	3.84271	-275	3.18434	-275	4.93251	-275	3.09293	-275	5.71908
-274	3.67137	-274	3.44142	-274	3.49879	-274	3.8522	-274	3.18575	-274	4.93491	-274	3.10046	-274	5.73623
-273	3.68252	-273	3.44814	-273	3.50435	-273	3.86175	-273	3.1873	-273	4.93741	-273	3.10806	-273	5.75343
-272	3.69375	-272	3.45496	-272	3.50998	-272	3.87135	-272	3.189	-272	4.93999	-272	3.11573	-272	5.77067
-271	3.70507	-271	3.46187	-271	3.51567	-271	3.88101	-271	3.19084	-271	4.94266	-271	3.12346	-271	5.78797
-270	3.71647	-270	3.46888	-270	3.52143	-270	3.89072	-270	3.19283	-270	4.94543	-270	3.13126	-270	5.80533
-269	3.72797	-269	3.47598	-269	3.52725	-269	3.90049	-269	3.19499	-269	4.94829	-269	3.13912	-269	5.82273
-268	3.73956	-268	3.48319	-268	3.53316	-268	3.91031	-268	3.19728	-268	4.95124	-268	3.14705	-268	5.84019
-267	3.75122	-267	3.49049	-267	3.53914	-267	3.92017	-267	3.19972	-267	4.95429	-267	3.15504	-267	5.85771
-266	3.76297	-266	3.49788	-266	3.54521	-266	3.93009	-266	3.20231	-266	4.95743	-266	3.16309	-266	5.87529
-265	3.77481	-265	3.50539	-265	3.55136	-265	3.94008	-265	3.20506	-265	4.96065	-265	3.17122	-265	5.89292
-264	3.78673	-264	3.513	-264	3.55759	-264	3.95012	-264	3.20797	-264	4.96396	-264	3.17941	-264	5.91059
-263	3.79875	-263	3.52071	-263	3.56388	-263	3.96021	-263	3.21103	-263	4.96736	-263	3.18768	-263	5.92832
-262	3.81085	-262	3.52853	-262	3.57026	-262	3.97035	-262	3.21426	-262	4.97086	-262	3.19603	-262	5.94611
-261	3.82304	-261	3.53645	-261	3.5767	-261	3.98055	-261	3.21763	-261	4.97445	-261	3.20445	-261	5.96395
-260	3.83531	-260	3.54447	-260	3.58324	-260	3.9908	-260	3.22117	-260	4.97814	-260	3.21294	-260	5.98183
-259	3.84767	-259	3.5526	-259	3.58986	-259	4.00111	-259	3.22486	-259	4.98194	-259	3.2215	-259	5.99977
-258	3.86011	-258	3.56083	-258	3.59655	-258	4.01148	-258	3.2287	-258	4.98585	-258	3.23014	-258	6.01776
-257	3.87264	-257	3.56917	-257	3.60334	-257	4.02191	-257	3.2327	-257	4.98985	-257	3.23884	-257	6.0358
-256	3.88525	-256	3.57762	-256	3.6102	-256	4.03241	-256	3.23686	-256	4.99396	-256	3.24762	-256	6.0539
-255	3.89796	-255	3.58618	-255	3.61715	-255	4.04297	-255	3.24119	-255	4.99816	-255	3.25647	-255	6.07206
-254	3.91075	-254	3.59485	-254	3.62418	-254	4.05358	-254	3.24568	-254	5.00246	-254	3.2654	-254	6.09029
-253	3.92365	-253	3.60363	-253	3.63131	-253	4.06425	-253	3.25032	-253	5.00686	-253	3.27439	-253	6.10858
-252	3.93663	-252	3.61252	-252	3.63853	-252	4.07498	-252	3.25514	-252	5.01135	-252	3.28345	-252	6.12692
-251	3.94971	-251	3.62152	-251	3.64584	-251	4.08577	-251	3.26014	-251	5.01595	-251	3.29259	-251	6.14533
-250	3.96287	-250	3.63062	-250	3.65325	-250	4.09661	-250	3.2653	-250	5.02066	-250	3.30181	-250	6.16379
-249	3.97614	-249	3.63985	-249	3.66075	-249	4.10752	-249	3.27062	-249	5.02547	-249	3.31112	-249	6.18231
-248	3.9895	-248	3.64919	-248	3.66834	-248	4.11848	-248	3.27611	-248	5.03038	-248	3.32053	-248	6.20088
-247	4.00294	-247	3.65864	-247	3.67601	-247	4.12952	-247	3.28177	-247	5.0354	-247	3.33001	-247	6.21951
-246	4.01647	-246	3.6682	-246	3.68378	-246	4.14062	-246	3.28759	-246	5.04052	-246	3.33957	-246	6.2382
-245	4.0301	-245	3.67787	-245	3.69163	-245	4.15179	-245	3.29358	-245	5.04574	-245	3.34922	-245	6.25695
-244	4.04384	-244	3.68766	-244	3.69959	-244	4.16302	-244	3.29976	-244	5.05106	-244	3.35895	-244	6.27576
-243	4.05767	-243	3.69759	-243	3.70763	-243	4.17432	-243	3.3061	-243	5.05649	-243	3.36876	-243	6.29464
-242	4.0716	-242	3.70762	-242	3.71577	-242	4.18568	-242	3.31263	-242	5.06203	-242	3.37864	-242	6.31357
-241	4.08562	-241	3.71778	-241	3.72402	-241	4.1971	-241	3.31933	-241	5.06769	-241	3.38861	-241	6.33256
-240	4.09975	-240	3.72804	-240	3.73235	-240	4.20861	-240	3.3262	-240	5.07346	-240	3.39866	-240	6.35163
-239	4.11398	-239	3.73841	-239	3.74079	-239	4.22017	-239	3.33325	-239	5.07933	-239	3.4088	-239	6.37075
-238	4.1283	-238	3.74891	-238	3.74932	-238	4.2318	-238	3.34048	-238	5.08531	-238	3.41901	-238	6.38995
-237	4.14273	-237	3.75953	-237	3.75795	-237	4.24349	-237	3.34789	-237	5.0914	-237	3.4293	-237	6.40922
-236	4.15725	-236	3.77026	-236	3.76668	-236	4.25525	-236	3.35548	-236	5.0976	-236	3.43967	-236	6.42856
-235	4.17188	-235	3.78111	-235	3.77553	-235	4.26706	-235	3.36324	-235	5.10392	-235	3.45014	-235	6.44798
-234	4.18661	-234	3.79207	-234	3.78448	-234	4.27894	-234	3.37121	-234	5.11036	-234	3.46069	-234	6.46747
-233	4.20143	-233	3.80317	-233	3.79353	-233	4.29089	-233	3.37935	-233	5.11691	-233	3.47132	-233	6.48703
-232	4.21636	-232	3.81438	-232	3.80269	-232	4.3029	-232	3.38768	-232	5.12358	-232	3.48204	-232	6.50666
-231	4.23138	-231	3.82572	-231	3.81194	-231	4.31498	-231	3.39618	-231	5.13036	-231	3.49283	-231	6.52636
-230	4.2465	-230	3.83717	-230	3.82131	-230	4.32712	-230	3.40488	-230	5.13726	-230	3.5037	-230	6.54613
-229	4.26172	-229	3.84875	-229	3.83079	-229	4.33934	-229	3.41378	-229	5.14428	-229	3.51465	-229	6.56596
-228	4.27703	-228	3.86046	-228	3.84039	-228	4.35164	-228	3.42288	-228	5.15142	-228	3.52569	-228	6.58587
-227	4.29244	-227	3.87229	-227	3.85009	-227	4.364	-227	3.43216	-227	5.15868	-227	3.53681	-227	6.60586
-226	4.30794	-226	3.88423	-226	3.85991	-226	4.37642	-226	3.44162	-226	5.16607	-226	3.54801	-226	6.62592
-225	4.32355	-225	3.8963	-225	3.86985	-225	4.3889	-225	3.45127	-225	5.17357	-225	3.5593	-225	6.64606
-224	4.33927	-224	3.90849	-224	3.8799	-224	4.40144	-224	3.46111	-224	5.1812	-224	3.57068	-224	6.66628
-223	4.3551	-223	3.9208	-223	3.89006	-223	4.41405	-223	3.47114	-223	5.18895	-223	3.58216	-223	6.68657
-222	4.37102	-222	3.93324	-222	3.90034	-222	4.42672	-222	3.48136	-222	5.19682	-222	3.59372	-222	6.70694
-221	4.38705	-221	3.9458	-221	3.91072	-221	4.43946	-221	3.49179	-221	5.2048	-221	3.60539	-221	6.72737
-220	4.40318	-220	3.9585	-220	3.92122	-220	4.45228	-220	3.50242	-220	5.21291	-220	3.61715	-220	6.74788
-219	4.41942	-219	3.97132	-219	3.93183	-219	4.46515	-219	3.51325	-219	5.22114	-219	3.629	-219	6.76847
-218	4.43577	-218	3.98427	-218	3.94256	-218	4.47809	-218	3.52427	-218	5.22949	-218	3.64094	-218	6.78913
-217	4.45221	-217	3.99735	-217	3.9534	-217	4.4911	-217	3.53547	-217	5.23798	-217	3.65297	-217	6.80987
-216	4.46876	-216	4.01055	-216	3.96434	-216	4.50417	-216	3.54687	-216	5.24661	-216	3.66508	-216	6.83068
-215	4.48541	-215	4.02389	-215	3.97541	-215	4.51731	-215	3.55846	-215	5.25536	-215	3.67728	-215	6.85157
-214	4.50215	-214	4.03735	-214	3.9866	-214	4.53051	-214	3.57024	-214	5.26422	-214	3.68957	-214	6.87254
-213	4.51901	-213	4.05092	-213	3.99791	-213	4.54379	-213	3.58222	-213	5.27321	-213	3.70196	-213	6.89358
-212	4.53596	-212	4.06464	-212	4.00933	-212	4.55714	-212	3.59439	-212	5.28232	-212	3.71444	-212	6.9147
-211	4.55301	-211	4.07848	-211	4.02087	-211	4.57058	-211	3.60677	-211	5.29155	-211	3.72701	-211	6.9359
-210	4.57016	-210	4.09245	-210	4.03254	-210	4.58407	-210	3.61934	-210	5.30091	-210	3.73967	-210	6.95718
-209	4.58743	-209	4.10654	-209	4.04432	-209	4.59764	-209	3.63212	-209	5.31038	-209	3.75242	-209	6.97853
-208	4.6048	-208	4.12076	-208	4.05622	-208	4.61127	-208	3.64511	-208	5.31998	-208	3.76527	-208	6.99996
-207	4.62227	-207	4.1351	-207	4.06825	-207	4.62497	-207	3.65829	-207	5.32973	-207	3.77821	-207	7.02147
-206	4.63984	-206	4.14957	-206	4.08041	-206	4.63873	-206	3.67166	-206	5.33961	-206	3.79124	-206	7.04305
-205	4.65752	-205	4.16416	-205	4.0927	-205	4.65256	-205	3.68523	-205	5.34962	-205	3.80436	-205	7.06473
-204	4.67529	-204	4.17887	-204	4.10511	-204	4.66646	-204	3.699	-204	5.35974	-204	3.81758	-204	7.08649
-203	4.69317	-203	4.1937	-203	4.11764	-203	4.68043	-203	3.71296	-203	5.37	-203	3.83089	-203	7.10832
-202	4.71117	-202	4.20867	-202	4.1303	-202	4.69448	-202	3.72712	-202	5.38039	-202	3.84429	-202	7.13023
-201	4.72927	-201	4.22377	-201	4.14309	-201	4.70858	-201	3.74149	-201	5.39092	-201	3.85777	-201	7.15221
-200	4.74747	-200	4.239	-200	4.15601	-200	4.72276	-200	3.75605	-200	5.40157	-200	3.87134	-200	7.17427
-199	4.76577	-199	4.25435	-199	4.16906	-199	4.73699	-199	3.7708	-199	5.41235	-199	3.885	-199	7.19641
-198	4.78418	-198	4.26984	-198	4.18223	-198	4.7513	-198	3.78574	-198	5.42325	-198	3.89877	-198	7.21863
-197	4.80269	-197	4.28545	-197	4.19553	-197	4.76567	-197	3.80088	-197	5.4343	-197	3.91262	-197	7.24092
-196	4.82129	-196	4.30118	-196	4.20896	-196	4.78011	-196	3.81622	-196	5.44549	-196	3.92657	-196	7.26329
-195	4.84001	-195	4.31706	-195	4.22251	-195	4.7946	-195	3.83178	-195	5.45681	-195	3.94061	-195	7.28574
-194	4.85884	-194	4.33305	-194	4.23619	-194	4.80917	-194	3.84753	-194	5.46827	-194	3.95476	-194	7.30827
-193	4.87776	-193	4.34918	-193	4.25	-193	4.82379	-193	3.86348	-193	5.47986	-193	3.969	-193	7.33087
-192	4.89681	-192	4.36543	-192	4.26393	-192	4.83848	-192	3.87964	-192	5.4916	-192	3.98333	-192	7.35354
-191	4.91596	-191	4.3818	-191	4.27801	-191	4.85324	-191	3.89598	-191	5.50347	-191	3.99776	-191	7.3763
-190	4.93521	-190	4.3983	-190	4.29221	-190	4.86805	-190	3.91252	-190	5.51548	-190	4.01228	-190	7.39913
-189	4.95457	-189	4.41493	-189	4.30654	-189	4.88293	-189	3.92926	-189	5.52761	-189	4.02689	-189	7.42203
-188	4.97402	-188	4.43169	-188	4.321	-188	4.89788	-188	3.94618	-188	5.53988	-188	4.04161	-188	7.44501
-187	4.99359	-187	4.44858	-187	4.33559	-187	4.91292	-187	3.96331	-187	5.55227	-187	4.05641	-187	7.46805
-186	5.01327	-186	4.4656	-186	4.35031	-186	4.92802	-186	3.98063	-186	5.5648	-186	4.0713	-186	7.49117
-185	5.03304	-185	4.48274	-185	4.36516	-185	4.94321	-185	3.99814	-185	5.57746	-185	4.08628	-185	7.51437
-184	5.05293	-184	4.50001	-184	4.38013	-184	4.95845	-184	4.01585	-184	5.59026	-184	4.10135	-184	7.53764
-183	5.07292	-183	4.5174	-183	4.39524	-183	4.97376	-183	4.03374	-183	5.60321	-183	4.11652	-183	7.561
-182	5.09302	-182	4.53491	-182	4.41048	-182	4.98913	-182	4.05183	-182	5.61629	-182	4.13177	-182	7.58444
-181	5.11322	-181	4.55255	-181	4.42585	-181	5.00456	-181	4.0701	-181	5.6295	-181	4.14713	-181	7.60795
-180	5.13353	-180	4.57031	-180	4.44135	-180	5.02006	-180	4.08856	-180	5.64284	-180	4.16257	-180	7.63154
-179	5.15394	-179	4.5882	-179	4.45698	-179	5.03562	-179	4.10722	-179	5.65631	-179	4.17811	-179	7.6552
-178	5.17445	-178	4.60621	-178	4.47273	-178	5.05124	-178	4.12605	-178	5.66991	-178	4.19373	-178	7.67894
-177	5.19507	-177	4.62435	-177	4.48861	-177	5.06692	-177	4.14508	-177	5.68365	-177	4.20945	-177	7.70276
-176	5.21579	-176	4.64261	-176	4.50462	-176	5.08267	-176	4.16429	-176	5.69753	-176	4.22526	-176	7.72664
-175	5.23662	-175	4.66099	-175	4.52076	-175	5.09847	-175	4.18369	-175	5.71153	-175	4.24116	-175	7.7506
-174	5.25756	-174	4.6795	-174	4.53703	-174	5.11433	-174	4.20329	-174	5.72566	-174	4.25716	-174	7.77462
-173	5.2786	-173	4.69814	-173	4.55342	-173	5.13024	-173	4.22307	-173	5.73993	-173	4.27325	-173	7.79872
-172	5.29975	-172	4.7169	-172	4.56995	-172	5.14622	-172	4.24303	-172	5.75433	-172	4.28942	-172	7.82289
-171	5.321	-171	4.73578	-171	4.5866	-171	5.16226	-171	4.26318	-171	5.76886	-171	4.30569	-171	7.84713
-170	5.34235	-170	4.75477	-170	4.60337	-170	5.17836	-170	4.28351	-170	5.78352	-170	4.32204	-170	7.87144
-169	5.36379	-169	4.77389	-169	4.62028	-169	5.19453	-169	4.30405	-169	5.79832	-169	4.33848	-169	7.89583
-168	5.38533	-168	4.79313	-168	4.63731	-168	5.21076	-168	4.32476	-168	5.81325	-168	4.35501	-168	7.92029
-167	5.40698	-167	4.81249	-167	4.65447	-167	5.22706	-167	4.34565	-167	5.82833	-167	4.37163	-167	7.94482
-166	5.42874	-166	4.83197	-166	4.67175	-166	5.24341	-166	4.36672	-166	5.84354	-166	4.38834	-166	7.96942
-165	5.4506	-165	4.85156	-165	4.68916	-165	5.25982	-165	4.38797	-165	5.8589	-165	4.40513	-165	7.9941
-164	5.47256	-164	4.87127	-164	4.70669	-164	5.27629	-164	4.40939	-164	5.87437	-164	4.42203	-164	8.01883
-163	5.49462	-163	4.8911	-163	4.72435	-163	5.29283	-163	4.43101	-163	5.88998	-163	4.43901	-163	8.04363
-162	5.51679	-162	4.91105	-162	4.74213	-162	5.30942	-162	4.45282	-162	5.90572	-162	4.45608	-162	8.06849
-161	5.53905	-161	4.93111	-161	4.76004	-161	5.32609	-161	4.47482	-161	5.92159	-161	4.47323	-161	8.09342
-160	5.56141	-160	4.95129	-160	4.77807	-160	5.34281	-160	4.49698	-160	5.9376	-160	4.49047	-160	8.11842
-159	5.58387	-159	4.97158	-159	4.79623	-159	5.35957	-159	4.51933	-159	5.95374	-159	4.50779	-159	8.14348
-158	5.60642	-158	4.99198	-158	4.81451	-158	5.3764	-158	4.54185	-158	5.97	-158	4.52522	-158	8.16861
-157	5.62906	-157	5.01248	-157	4.83292	-157	5.39328	-157	4.56455	-157	5.9864	-157	4.54274	-157	8.19381
-156	5.65179	-156	5.03311	-156	4.85145	-156	5.41022	-156	4.5874	-156	6.00293	-156	4.56034	-156	8.21906
-155	5.67461	-155	5.05385	-155	4.87012	-155	5.4272	-155	4.61043	-155	6.01958	-155	4.57803	-155	8.24437
-154	5.69753	-154	5.0747	-154	4.8889	-154	5.44424	-154	4.63362	-154	6.03636	-154	4.59581	-154	8.26974
-153	5.72054	-153	5.09566	-153	4.90782	-153	5.46134	-153	4.65698	-153	6.05327	-153	4.61366	-153	8.29517
-152	5.74364	-152	5.11673	-152	4.92686	-152	5.47849	-152	4.6805	-152	6.07031	-152	4.6316	-152	8.32066
-151	5.76683	-151	5.1379	-151	4.94603	-151	5.49568	-151	4.70418	-151	6.08747	-151	4.64963	-151	8.34621
-150	5.79011	-150	5.15918	-150	4.96532	-150	5.51293	-150	4.72802	-150	6.10477	-150	4.66774	-150	8.37182
-149	5.81349	-149	5.18058	-149	4.98475	-149	5.53023	-149	4.75203	-149	6.12219	-149	4.68595	-149	8.39748
-148	5.83696	-148	5.20209	-148	5.00429	-148	5.54757	-148	4.7762	-148	6.13973	-148	4.70423	-148	8.42319
-147	5.86052	-147	5.22372	-147	5.02396	-147	5.56497	-147	4.80053	-147	6.15739	-147	4.72261	-147	8.44896
-146	5.88416	-146	5.24544	-146	5.04375	-146	5.58241	-146	4.82502	-146	6.17518	-146	4.74106	-146	8.47479
-145	5.9079	-145	5.26728	-145	5.06366	-145	5.59991	-145	4.84968	-145	6.1931	-145	4.75959	-145	8.50068
-144	5.93171	-144	5.28921	-144	5.08369	-144	5.61744	-144	4.8745	-144	6.21115	-144	4.77822	-144	8.52662
-143	5.95561	-143	5.31124	-143	5.10383	-143	5.63503	-143	4.89947	-143	6.22932	-143	4.79692	-143	8.55261
-142	5.97959	-142	5.33337	-142	5.12408	-142	5.65267	-142	4.92458	-142	6.24761	-142	4.81571	-142	8.57866
-141	6.00364	-141	5.3556	-141	5.14445	-141	5.67036	-141	4.94985	-141	6.26602	-141	4.83457	-141	8.60475
-140	6.02779	-140	5.37792	-140	5.16493	-140	5.6881	-140	4.97527	-140	6.28454	-140	4.8535	-140	8.63091
-139	6.05202	-139	5.40035	-139	5.18553	-139	5.70589	-139	5.00085	-139	6.30319	-139	4.87252	-139	8.6571
-138	6.07632	-138	5.42287	-138	5.20623	-138	5.72373	-138	5.02658	-138	6.32196	-138	4.89161	-138	8.68334
-137	6.1007	-137	5.44549	-137	5.22705	-137	5.74164	-137	5.05245	-137	6.34084	-137	4.91077	-137	8.70964
-136	6.12517	-136	5.46821	-136	5.24798	-136	5.75959	-136	5.07846	-136	6.35984	-136	4.93001	-136	8.73597
-135	6.1497	-135	5.49101	-135	5.26901	-135	5.77759	-135	5.10461	-135	6.37895	-135	4.94932	-135	8.76235
-134	6.1743	-134	5.5139	-134	5.29016	-134	5.79563	-134	5.13089	-134	6.39818	-134	4.96871	-134	8.78877
-133	6.19899	-133	5.53689	-133	5.31141	-133	5.81371	-133	5.15732	-133	6.41752	-133	4.98817	-133	8.81522
-132	6.22374	-132	5.55995	-132	5.33279	-132	5.83184	-132	5.18388	-132	6.43699	-132	5.00771	-132	8.84171
-131	6.24856	-131	5.58311	-131	5.35426	-131	5.85	-131	5.21058	-131	6.45657	-131	5.02732	-131	8.86823
-130	6.27346	-130	5.60635	-130	5.37584	-130	5.86821	-130	5.23741	-130	6.47626	-130	5.04702	-130	8.89479
-129	6.29843	-129	5.62967	-129	5.39753	-129	5.88646	-129	5.26436	-129	6.49605	-129	5.06678	-129	8.92138
-128	6.32346	-128	5.65308	-128	5.41931	-128	5.90475	-128	5.29144	-128	6.51596	-128	5.08663	-128	8.948
-127	6.34856	-127	5.67657	-127	5.44119	-127	5.92308	-127	5.31864	-127	6.53598	-127	5.10654	-127	8.97465
-126	6.37373	-126	5.70015	-126	5.46318	-126	5.94145	-126	5.34596	-126	6.55611	-126	5.12653	-126	9.00133
-125	6.39895	-125	5.72381	-125	5.48527	-125	5.95986	-125	5.37341	-125	6.57634	-125	5.1466	-125	9.02803
-124	6.42423	-124	5.74755	-124	5.50746	-124	5.9783	-124	5.40098	-124	6.59668	-124	5.16672	-124	9.05476
-123	6.44957	-123	5.77137	-123	5.52974	-123	5.99679	-123	5.42867	-123	6.61712	-123	5.18693	-123	9.08151
-122	6.47497	-122	5.79527	-122	5.55211	-122	6.01532	-122	5.45647	-122	6.63767	-122	5.20719	-122	9.10829
-121	6.50042	-121	5.81925	-121	5.57458	-121	6.03388	-121	5.48438	-121	6.65833	-121	5.22752	-121	9.13508
-120	6.52593	-120	5.84331	-120	5.59714	-120	6.05249	-120	5.51241	-120	6.67908	-120	5.24792	-120	9.1619
-119	6.5515	-119	5.86743	-119	5.61979	-119	6.07112	-119	5.54053	-119	6.69994	-119	5.26837	-119	9.18874
-118	6.57712	-118	5.89163	-118	5.64253	-118	6.08979	-118	5.56876	-118	6.7209	-118	5.28889	-118	9.21559
-117	6.60278	-117	5.9159	-117	5.66537	-117	6.10849	-117	5.59709	-117	6.74197	-117	5.30947	-117	9.24246
-116	6.6285	-116	5.94023	-116	5.68829	-116	6.12721	-116	5.62552	-116	6.76313	-116	5.33011	-116	9.26934
-115	6.65427	-115	5.96463	-115	5.7113	-115	6.14598	-115	5.65404	-115	6.7844	-115	5.3508	-115	9.29623
-114	6.68008	-114	5.9891	-114	5.73441	-114	6.16478	-114	5.68266	-114	6.80578	-114	5.37156	-114	9.32313
-113	6.70594	-113	6.01363	-113	5.75759	-113	6.18362	-113	5.71138	-113	6.82724	-113	5.39237	-113	9.35003
-112	6.73185	-112	6.03822	-112	5.78086	-112	6.20249	-112	5.7402	-112	6.8488	-112	5.41323	-112	9.37695
-111	6.75779	-111	6.06288	-111	5.80421	-111	6.22138	-111	5.76909	-111	6.87044	-111	5.43415	-111	9.40388
-110	6.78378	-110	6.0876	-110	5.82763	-110	6.24031	-110	5.79808	-110	6.89219	-110	5.45512	-110	9.43081
-109	6.80981	-109	6.11237	-109	5.85113	-109	6.25927	-109	5.82714	-109	6.91403	-109	5.47616	-109	9.45775
-108	6.83587	-108	6.1372	-108	5.87471	-108	6.27826	-108	5.85628	-108	6.93596	-108	5.49725	-108	9.48469
-107	6.86197	-107	6.16209	-107	5.89836	-107	6.29728	-107	5.88551	-107	6.95799	-107	5.51839	-107	9.51164
-106	6.88811	-106	6.18703	-106	5.92208	-106	6.31632	-106	5.9148	-106	6.98011	-106	5.53959	-106	9.53859
-105	6.91428	-105	6.21202	-105	5.94588	-105	6.33538	-105	5.94418	-105	7.00233	-105	5.56084	-105	9.56554
-104	6.94049	-104	6.23706	-104	5.96974	-104	6.35447	-104	5.97364	-104	7.02463	-104	5.58213	-104	9.59249
-103	6.96672	-103	6.26215	-103	5.99366	-103	6.37359	-103	6.00318	-103	7.047	-103	5.60348	-103	9.61944
-102	6.99298	-102	6.28729	-102	6.01766	-102	6.39274	-102	6.03278	-102	7.06946	-102	5.62487	-102	9.64637
-101	7.01926	-101	6.31247	-101	6.04171	-101	6.41192	-101	6.06245	-101	7.092	-101	5.64631	-101	9.67329
-100	7.04557	-100	6.33769	-100	6.06583	-100	6.43112	-100	6.09218	-100	7.11461	-100	5.6678	-100	9.7002
-99	7.07189	-99	6.36296	-99	6.09001	-99	6.45035	-99	6.12196	-99	7.13729	-99	5.68935	-99	9.72709
-98	7.09824	-98	6.38826	-98	6.11425	-98	6.4696	-98	6.15181	-98	7.16005	-98	5.71093	-98	9.75396
-97	7.12461	-97	6.41359	-97	6.13854	-97	6.48887	-97	6.18171	-97	7.18288	-97	5.73255	-97	9.78082
-96	7.15099	-96	6.43897	-96	6.16289	-96	6.50815	-96	6.21166	-96	7.20578	-96	5.75421	-96	9.80765
-95	7.17739	-95	6.46438	-95	6.18729	-95	6.52746	-95	6.24166	-95	7.22875	-95	5.77591	-95	9.83447
-94	7.2038	-94	6.48983	-94	6.21174	-94	6.54678	-94	6.27172	-94	7.2518	-94	5.79765	-94	9.86127
-93	7.23023	-93	6.5153	-93	6.23625	-93	6.56612	-93	6.30181	-93	7.27492	-93	5.81942	-93	9.88803
-92	7.25667	-92	6.5408	-92	6.2608	-92	6.58549	-92	6.33194	-92	7.29812	-92	5.84123	-92	9.91477
-91	7.28312	-91	6.56633	-91	6.2854	-91	6.60487	-91	6.36211	-91	7.32137	-91	5.86309	-91	9.94148
-90	7.30957	-90	6.59189	-90	6.31005	-90	6.62428	-90	6.39232	-90	7.34469	-90	5.88497	-90	9.96816
-89	7.33603	-89	6.61747	-89	6.33474	-89	6.6437	-89	6.42255	-89	7.36808	-89	5.9069	-89	9.99481
-88	7.36248	-88	6.64308	-88	6.35947	-88	6.66313	-88	6.45281	-88	7.39152	-88	5.92885	-88	10.0214
-87	7.38894	-87	6.66871	-87	6.38424	-87	6.68258	-87	6.4831	-87	7.41503	-87	5.95083	-87	10.048
-86	7.4154	-86	6.69436	-86	6.40904	-86	6.70203	-86	6.51341	-86	7.43858	-86	5.97284	-86	10.0745
-85	7.44186	-85	6.72003	-85	6.43388	-85	6.7215	-85	6.54373	-85	7.46219	-85	5.99487	-85	10.101
-84	7.46832	-84	6.74571	-84	6.45875	-84	6.74097	-84	6.57408	-84	7.48585	-84	6.01693	-84	10.1275
-83	7.49477	-83	6.77141	-83	6.48365	-83	6.76046	-83	6.60444	-83	7.50956	-83	6.03901	-83	10.1539
-82	7.52121	-82	6.79712	-82	6.50858	-82	6.77995	-82	6.6348	-82	7.53333	-82	6.06111	-82	10.1803
-81	7.54765	-81	6.82284	-81	6.53354	-81	6.79947	-81	6.66518	-81	7.55713	-81	6.08324	-81	10.2066
-80	7.57408	-80	6.84858	-80	6.55852	-80	6.819	-80	6.69556	-80	7.58098	-80	6.10539	-80	10.2329
-79	7.60049	-79	6.87432	-79	6.58352	-79	6.83855	-79	6.72596	-79	7.60487	-79	6.12757	-79	10.2591
-78	7.62689	-78	6.90007	-78	6.60854	-78	6.85812	-78	6.75635	-78	7.62881	-78	6.14977	-78	10.2852
-77	7.65326	-77	6.92581	-77	6.63357	-77	6.87771	-77	6.78674	-77	7.65279	-77	6.17198	-77	10.3114
-76	7.67962	-76	6.95155	-76	6.65862	-76	6.89732	-76	6.81713	-76	7.6768	-76	6.1942	-76	10.3374
-75	7.70597	-75	6.97729	-75	6.68368	-75	6.91692	-75	6.8475	-75	7.70085	-75	6.21644	-75	10.3634
-74	7.73229	-74	7.00302	-74	6.70876	-74	6.93653	-74	6.87786	-74	7.72493	-74	6.23869	-74	10.3893
-73	7.75858	-73	7.02874	-73	6.73384	-73	6.95614	-73	6.90821	-73	7.74905	-73	6.26095	-73	10.4152
-72	7.78485	-72	7.05447	-72	6.75892	-72	6.97574	-72	6.93854	-72	7.77319	-72	6.28322	-72	10.441
-71	7.81109	-71	7.08017	-71	6.78401	-71	6.99535	-71	6.96884	-71	7.79735	-71	6.3055	-71	10.4668
-70	7.8373	-70	7.10587	-70	6.80909	-70	7.01496	-70	6.99913	-70	7.82154	-70	6.32779	-70	10.4924
-69	7.86347	-69	7.13155	-69	6.83418	-69	7.03456	-69	7.02938	-69	7.84577	-69	6.35008	-69	10.518
-68	7.88961	-68	7.15721	-68	6.85926	-68	7.05416	-68	7.05961	-68	7.87002	-68	6.37237	-68	10.5435
-67	7.91572	-67	7.18285	-67	6.88434	-67	7.07377	-67	7.08981	-67	7.89429	-67	6.39467	-67	10.569
-66	7.94178	-66	7.20847	-66	6.90941	-66	7.09337	-66	7.11998	-66	7.91857	-66	6.41698	-66	10.5944
-65	7.9678	-65	7.23406	-65	6.93446	-65	7.11298	-65	7.15011	-65	7.94286	-65	6.43928	-65	10.6197
-64	7.99378	-64	7.25963	-64	6.9595	-64	7.13258	-64	7.1802	-64	7.96717	-64	6.46158	-64	10.6449
-63	8.01972	-63	7.28517	-63	6.98453	-63	7.15217	-63	7.21025	-63	7.99149	-63	6.48389	-63	10.67
-62	8.04561	-62	7.31069	-62	7.00954	-62	7.17177	-62	7.24026	-62	8.01582	-62	6.5062	-62	10.6951
-61	8.07145	-61	7.33619	-61	7.03453	-61	7.19136	-61	7.27022	-61	8.04016	-61	6.5285	-61	10.7201
-60	8.09724	-60	7.36165	-60	7.0595	-60	7.21095	-60	7.30013	-60	8.0645	-60	6.55079	-60	10.7449
-59	8.12298	-59	7.38708	-59	7.08445	-59	7.23053	-59	7.32999	-59	8.08885	-59	6.57307	-59	10.7697
-58	8.14866	-58	7.41249	-58	7.10936	-58	7.25011	-58	7.35979	-58	8.1132	-58	6.59534	-58	10.7944
-57	8.17429	-57	7.43785	-57	7.13425	-57	7.26968	-57	7.38952	-57	8.13756	-57	6.61759	-57	10.819
-56	8.19985	-56	7.46317	-56	7.1591	-56	7.28924	-56	7.4192	-56	8.1619	-56	6.63983	-56	10.8435
-55	8.22536	-55	7.48845	-55	7.18392	-55	7.3088	-55	7.44882	-55	8.18624	-55	6.66205	-55	10.8679
-54	8.25081	-54	7.51369	-54	7.2087	-54	7.32835	-54	7.47836	-54	8.21058	-54	6.68427	-54	10.8922
-53	8.27619	-53	7.53888	-53	7.23345	-53	7.34788	-53	7.50783	-53	8.23491	-53	6.70647	-53	10.9164
-52	8.3015	-52	7.56403	-52	7.25815	-52	7.3674	-52	7.53722	-52	8.25922	-52	6.72864	-52	10.9405
-51	8.32676	-51	7.58914	-51	7.28281	-51	7.38691	-51	7.56655	-51	8.28352	-51	6.75079	-51	10.9645
-50	8.35195	-50	7.61419	-50	7.30742	-50	7.40643	-50	7.59579	-50	8.3078	-50	6.77292	-50	10.9884
-49	8.37707	-49	7.63919	-49	7.33198	-49	7.42593	-49	7.62494	-49	8.33207	-49	6.79502	-49	11.0122
-48	8.40213	-48	7.66413	-48	7.35649	-48	7.4454	-48	7.65402	-48	8.35632	-48	6.81709	-48	11.0359
-47	8.42712	-47	7.68902	-47	7.38095	-47	7.46487	-47	7.68301	-47	8.38054	-47	6.83913	-47	11.0594
-46	8.45202	-46	7.71385	-46	7.40534	-46	7.48431	-46	7.7119	-46	8.40474	-46	6.86114	-46	11.0828
-45	8.47685	-45	7.73861	-45	7.42968	-45	7.50374	-45	7.7407	-45	8.42891	-45	6.88312	-45	11.1062
-44	8.5016	-44	7.7633	-44	7.45395	-44	7.52315	-44	7.76939	-44	8.45304	-44	6.90507	-44	11.1294
-43	8.52626	-43	7.78793	-43	7.47815	-43	7.54253	-43	7.79799	-43	8.47714	-43	6.92698	-43	11.1524
-42	8.55084	-42	7.81248	-42	7.50228	-42	7.5619	-42	7.82648	-42	8.50121	-42	6.94886	-42	11.1754
-41	8.57533	-41	7.83696	-41	7.52634	-41	7.58125	-41	7.85486	-41	8.52524	-41	6.97071	-41	11.1982
-40	8.59973	-40	7.86138	-40	7.55033	-40	7.60058	-40	7.88312	-40	8.54922	-40	6.99251	-40	11.221
-39	8.62405	-39	7.88571	-39	7.57424	-39	7.61989	-39	7.91129	-39	8.57316	-39	7.01428	-39	11.2435
-38	8.64827	-38	7.90997	-38	7.59807	-38	7.63918	-38	7.93934	-38	8.59706	-38	7.036	-38	11.266
-37	8.67239	-37	7.93414	-37	7.62182	-37	7.65844	-37	7.96726	-37	8.62091	-37	7.05768	-37	11.2883
-36	8.69643	-36	7.95823	-36	7.64548	-36	7.67769	-36	7.99508	-36	8.6447	-36	7.07931	-36	11.3105
-35	8.72036	-35	7.98224	-35	7.66906	-35	7.69691	-35	8.02277	-35	8.66845	-35	7.1009	-35	11.3325
-34	8.74421	-34	8.00617	-34	7.69254	-34	7.71611	-34	8.05033	-34	8.69214	-34	7.12243	-34	11.3544
-33	8.76796	-33	8.03001	-33	7.71593	-33	7.73528	-33	8.07777	-33	8.71577	-33	7.14392	-33	11.3762
-32	8.7916	-32	8.05376	-32	7.73923	-32	7.75442	-32	8.10508	-32	8.73935	-32	7.16536	-32	11.3978
-31	8.81515	-31	8.07741	-31	7.76243	-31	7.77353	-31	8.13225	-31	8.76286	-31	7.18674	-31	11.4193
-30	8.83858	-30	8.10098	-30	7.78553	-30	7.79263	-30	8.1593	-30	8.78632	-30	7.20807	-30	11.4406
-29	8.86191	-29	8.12444	-29	7.80853	-29	7.81169	-29	8.1862	-29	8.8097	-29	7.22933	-29	11.4618
-28	8.88512	-28	8.1478	-28	7.83142	-28	7.83073	-28	8.21296	-28	8.83302	-28	7.25054	-28	11.4828
-27	8.90823	-27	8.17106	-27	7.8542	-27	7.84974	-27	8.23959	-27	8.85626	-27	7.27168	-27	11.5037
-26	8.93123	-26	8.19422	-26	7.87686	-26	7.86871	-26	8.26607	-26	8.87943	-26	7.29275	-26	11.5244
-25	8.95412	-25	8.21727	-25	7.89941	-25	7.88766	-25	8.2924	-25	8.90253	-25	7.31375	-25	11.545
-24	8.97689	-24	8.24021	-24	7.92185	-24	7.90657	-24	8.31859	-24	8.92554	-24	7.33469	-24	11.5654
-23	8.99954	-23	8.26306	-23	7.94416	-23	7.92545	-23	8.34461	-23	8.94848	-23	7.35555	-23	11.5856
-22	9.02207	-22	8.2858	-22	7.96635	-22	7.94429	-22	8.37048	-22	8.97133	-22	7.37634	-22	11.6057
-21	9.04447	-21	8.30843	-21	7.98842	-21	7.9631	-21	8.39619	-21	8.99409	-21	7.39706	-21	11.6256
-20	9.06675	-20	8.33095	-20	8.01035	-20	7.98186	-20	8.42174	-20	9.01677	-20	7.4177	-20	11.6454
-19	9.08891	-19	8.35335	-19	8.03216	-19	8.00059	-19	8.44713	-19	9.03935	-19	7.43827	-19	11.665
-18	9.11093	-18	8.37563	-18	8.05383	-18	8.01929	-18	8.47234	-18	9.06184	-18	7.45875	-18	11.6845
-17	9.13283	-17	8.39779	-17	8.07536	-17	8.03794	-17	8.49739	-17	9.08424	-17	7.47916	-17	11.7038
-16	9.15459	-16	8.41982	-16	8.09676	-16	8.05655	-16	8.52225	-16	9.10654	-16	7.49949	-16	11.7229
-15	9.17623	-15	8.44173	-15	8.11801	-15	8.07511	-15	8.54695	-15	9.12874	-15	7.51973	-15	11.7418
-14	9.19773	-14	8.46351	-14	8.13912	-14	8.09364	-14	8.57146	-14	9.15084	-14	7.53989	-14	11.7606
-13	9.2191	-13	8.48516	-13	8.16008	-13	8.11213	-13	8.59579	-13	9.17284	-13	7.55996	-13	11.7792
-12	9.24033	-12	8.50668	-12	8.1809	-12	8.13057	-12	8.61994	-12	9.19473	-12	7.57993	-12	11.7976
-11	9.26143	-11	8.52806	-11	8.20157	-11	8.14898	-11	8.6439	-11	9.21651	-11	7.59983	-11	11.8158
-10	9.28238	-10	8.54931	-10	8.22209	-10	8.16734	-10	8.66768	-10	9.2382	-10	7.61965	-10	11.8339
-9	9.3032	-9	8.57043	-9	8.24244	-9	8.18566	-9	8.69128	-9	9.25977	-9	7.63937	-9	11.8517
-8	9.32386	-8	8.5914	-8	8.26265	-8	8.20393	-8	8.71468	-8	9.28122	-8	7.65901	-8	11.8694
-7	9.34438	-7	8.61223	-7	8.28269	-7	8.22216	-7	8.73788	-7	9.30257	-7	7.67854	-7	11.8869
-6	9.36476	-6	8.63293	-6	8.30256	-6	8.24034	-6	8.76089	-6	9.32381	-6	7.69797	-6	11.9042
-5	9.38499	-5	8.65348	-5	8.32228	-5	8.25848	-5	8.78371	-5	9.34491	-5	7.7173	-5	11.9213
-4	9.40507	-4	8.67388	-4	8.34183	-4	8.27657	-4	8.80633	-4	9.3659	-4	7.73654	-4	11.9383
-3	9.425	-3	8.69414	-3	8.3612	-3	8.29461	-3	8.82874	-3	9.38675	-3	7.75567	-3	11.955
-2	9.44477	-2	8.71424	-2	8.3804	-2	8.31261	-2	8.85095	-2	9.40748	-2	7.77471	-2	11.9716
-1	9.46439	-1	8.73419	-1	8.39942	-1	8.33058	-1	8.87295	-1	9.42808	-1	7.79365	-1	11.9879
0	9.48387	0	8.754	0	8.41826	0	8.34849	0	8.89474	0	9.44854	0	7.81248	0	12.0041
1	9.50319	1	8.77365	1	8.43692	1	8.36635	1	8.91632	1	9.46887	1	7.83119	1	12.02
2	9.52235	2	8.79316	2	8.45539	2	8.38416	2	8.93768	2	9.48906	2	7.84979	2	12.0358
3	9.54135	3	8.8125	3	8.47367	3	8.40192	3	8.95883	3	9.50911	3	7.86828	3	12.0514
4	9.56019	4	8.83169	4	8.49176	4	8.41962	4	8.97976	4	9.52903	4	7.88664	4	12.0668
5	9.57887	5	8.85071	5	8.50965	5	8.43727	5	9.00047	5	9.5488	5	7.90489	5	12.082
6	9.59738	6	8.86957	6	8.52736	6	8.45487	6	9.02096	6	9.56843	6	7.92302	6	12.0969
7	9.61572	7	8.88827	7	8.54487	7	8.47241	7	9.04122	7	9.58792	7	7.94103	7	12.1117
8	9.63389	8	8.90681	8	8.56218	8	8.48989	8	9.06126	8	9.60725	8	7.95891	8	12.1263
9	9.65189	9	8.9252	9	8.57928	9	8.50733	9	9.08107	9	9.62643	9	7.97668	9	12.1407
10	9.66972	10	8.94342	10	8.59618	10	8.5247	10	9.10066	10	9.64545	10	7.99433	10	12.1549
11	9.68739	11	8.96147	11	8.61287	11	8.54202	11	9.12001	11	9.66432	11	8.01184	11	12.1688
12	9.70488	12	8.97935	12	8.62935	12	8.5593	12	9.13914	12	9.68302	12	8.02922	12	12.1826
13	9.72221	13	8.99705	13	8.64562	13	8.57651	13	9.15804	13	9.70157	13	8.04648	13	12.1961
14	9.73936	14	9.01458	14	8.66168	14	8.59366	14	9.1767	14	9.71995	14	8.06361	14	12.2094
15	9.75635	15	9.03193	15	8.67752	15	8.61076	15	9.19512	15	9.73816	15	8.08061	15	12.2226
16	9.77315	16	9.04911	16	8.69314	16	8.62779	16	9.21331	16	9.75621	16	8.09747	16	12.2355
17	9.78977	17	9.0661	17	8.70854	17	8.64476	17	9.23125	17	9.77409	17	8.1142	17	12.2482
18	9.80622	18	9.08291	18	8.72372	18	8.66167	18	9.24895	18	9.7918	18	8.1308	18	12.2607
19	9.82249	19	9.09955	19	8.73867	19	8.67852	19	9.26641	19	9.80934	19	8.14726	19	12.2729
20	9.83858	20	9.11599	20	8.75339	20	8.69531	20	9.28363	20	9.8267	20	8.16359	20	12.285
21	9.85448	21	9.13225	21	8.76788	21	8.71205	21	9.30059	21	9.84388	21	8.17978	21	12.2968
22	9.8702	22	9.14832	22	8.78215	22	8.72873	22	9.31731	22	9.86088	22	8.19582	22	12.3084
23	9.88573	23	9.1642	23	8.79619	23	8.74533	23	9.33379	23	9.8777	23	8.21171	23	12.3198
24	9.90107	24	9.17989	24	8.80999	24	8.76188	24	9.35003	24	9.89434	24	8.22747	24	12.331
25	9.91621	25	9.19538	25	8.82356	25	8.77835	25	9.36602	25	9.91079	25	8.24308	25	12.342
26	9.93117	26	9.21068	26	8.83689	26	8.79476	26	9.38176	26	9.92706	26	8.25854	26	12.3527
27	9.94593	27	9.22579	27	8.84997	27	8.81111	27	9.39724	27	9.94315	27	8.27385	27	12.3632
28	9.9605	28	9.24071	28	8.86281	28	8.82738	28	9.41247	28	9.95905	28	8.28902	28	12.3735
29	9.97488	29	9.25543	29	8.8754	29	8.84358	29	9.42745	29	9.97475	29	8.30403	29	12.3835
30	9.98906	30	9.26996	30	8.88776	30	8.85972	30	9.44217	30	9.99026	30	8.3189	30	12.3933
31	10.003	31	9.28429	31	8.89987	31	8.87579	31	9.45663	31	10.0056	31	8.3336	31	12.403
32	10.0168	32	9.29842	32	8.91173	32	8.89179	32	9.47082	32	10.0207	32	8.34815	32	12.4123
33	10.0304	33	9.31235	33	8.92334	33	8.90772	33	9.48476	33	10.0356	33	8.36253	33	12.4215
34	10.0438	34	9.32607	34	8.9347	34	8.92357	34	9.49844	34	10.0503	34	8.37677	34	12.4304
35	10.057	35	9.33959	35	8.9458	35	8.93935	35	9.51187	35	10.0648	35	8.39084	35	12.4391
36	10.07	36	9.35291	36	8.95664	36	8.95505	36	9.52503	36	10.0792	36	8.40475	36	12.4476
37	10.0828	37	9.36602	37	8.96722	37	8.97069	37	9.53793	37	10.0933	37	8.4185	37	12.4558
38	10.0954	38	9.37893	38	8.97754	38	8.98625	38	9.55057	38	10.1072	38	8.43208	38	12.4638
39	10.1078	39	9.39162	39	8.98759	39	9.00174	39	9.56294	39	10.1209	39	8.44551	39	12.4716
40	10.12	40	9.40411	40	8.99738	40	9.01715	40	9.57504	40	10.1344	40	8.45878	40	12.4792
41	10.1319	41	9.41639	41	9.0069	41	9.0325	41	9.58688	41	10.1476	41	8.47188	41	12.4865
42	10.1437	42	9.42845	42	9.01616	42	9.04776	42	9.59846	42	10.1607	42	8.4848	42	12.4936
43	10.1553	43	9.44031	43	9.02514	43	9.06296	43	9.60977	43	10.1735	43	8.49756	43	12.5004
44	10.1666	44	9.45195	44	9.03385	44	9.07807	44	9.62081	44	10.1862	44	8.51015	44	12.507
45	10.1777	45	9.46337	45	9.04228	45	9.09311	45	9.63158	45	10.1986	45	8.52256	45	12.5134
46	10.1887	46	9.47458	46	9.05045	46	9.10807	46	9.64209	46	10.2108	46	8.5348	46	12.5196
47	10.1994	47	9.48557	47	9.05834	47	9.12297	47	9.65232	47	10.2227	47	8.54688	47	12.5255
48	10.2099	48	9.49635	48	9.06596	48	9.13778	48	9.66228	48	10.2345	48	8.55878	48	12.5311
49	10.2202	49	9.5069	49	9.0733	49	9.15252	49	9.67197	49	10.246	49	8.57052	49	12.5366
50	10.2302	50	9.51724	50	9.08036	50	9.16718	50	9.68139	50	10.2573	50	8.58208	50	12.5418
51	10.2401	51	9.52736	51	9.08715	51	9.18176	51	9.69054	51	10.2684	51	8.59346	51	12.5468
52	10.2498	52	9.53725	52	9.09366	52	9.19625	52	9.69942	52	10.2793	52	8.60466	52	12.5515
53	10.2592	53	9.54692	53	9.09989	53	9.21066	53	9.70803	53	10.2899	53	8.61568	53	12.556
54	10.2684	54	9.55638	54	9.10583	54	9.22499	54	9.71637	54	10.3003	54	8.62652	54	12.5602
55	10.2774	55	9.56563	55	9.11149	55	9.23924	55	9.72445	55	10.3105	55	8.63717	55	12.5643
56	10.2862	56	9.57465	56	9.11687	56	9.2534	56	9.73225	56	10.3204	56	8.64765	56	12.5681
57	10.2947	57	9.58345	57	9.12197	57	9.26748	57	9.73979	57	10.3301	57	8.65796	57	12.5717
58	10.303	58	9.59203	58	9.12678	58	9.28148	58	9.74704	58	10.3396	58	8.66809	58	12.575
59	10.3111	59	9.60039	59	9.1313	59	9.29538	59	9.75403	59	10.3488	59	8.67804	59	12.5781
60	10.319	60	9.60852	60	9.13554	60	9.30921	60	9.76075	60	10.3579	60	8.68781	60	12.5809
61	10.3267	61	9.61642	61	9.13949	61	9.32294	61	9.7672	61	10.3666	61	8.6974	61	12.5835
62	10.3341	62	9.6241	62	9.14315	62	9.33658	62	9.77337	62	10.3752	62	8.70681	62	12.5859
63	10.3413	63	9.63155	63	9.14652	63	9.35014	63	9.77927	63	10.3835	63	8.71603	63	12.5881
64	10.3483	64	9.63879	64	9.14961	64	9.36361	64	9.7849	64	10.3916	64	8.72506	64	12.59
65	10.3551	65	9.64579	65	9.15241	65	9.37699	65	9.79025	65	10.3994	65	8.73391	65	12.5916
66	10.3616	66	9.65256	66	9.15493	66	9.39028	66	9.79534	66	10.407	66	8.74257	66	12.593
67	10.3679	67	9.6591	67	9.15715	67	9.40348	67	9.80014	67	10.4143	67	8.75106	67	12.5942
68	10.374	68	9.66542	68	9.15908	68	9.41659	68	9.80468	68	10.4214	68	8.75937	68	12.5951
69	10.3798	69	9.67151	69	9.16072	69	9.4296	69	9.80894	69	10.4282	69	8.76748	69	12.5958
70	10.3854	70	9.67738	70	9.16206	70	9.44252	70	9.81294	70	10.4349	70	8.77541	70	12.5963
71	10.3908	71	9.68302	71	9.16311	71	9.45535	71	9.81665	71	10.4412	71	8.78315	71	12.5965
72	10.396	72	9.68843	72	9.16387	72	9.46809	72	9.8201	72	10.4473	72	8.79069	72	12.5965
73	10.4009	73	9.6936	73	9.16434	73	9.48073	73	9.82328	73	10.4532	73	8.79805	73	12.5962
74	10.4056	74	9.69856	74	9.16451	74	9.49328	74	9.82618	74	10.4588	74	8.80521	74	12.5958
75	10.41	75	9.70328	75	9.16438	75	9.50573	75	9.82882	75	10.4642	75	8.8122	75	12.595
76	10.4142	76	9.70776	76	9.16398	76	9.51808	76	9.8312	76	10.4693	76	8.81899	76	12.5941
77	10.4182	77	9.71202	77	9.16327	77	9.53034	77	9.8333	77	10.4742	77	8.82559	77	12.5929
78	10.422	78	9.71604	78	9.16228	78	9.54251	78	9.83515	78	10.4789	78	8.832	78	12.5915
79	10.4255	79	9.71984	79	9.161	79	9.55458	79	9.83674	79	10.4833	79	8.83821	79	12.5898
80	10.4288	80	9.7234	80	9.15943	80	9.56656	80	9.83805	80	10.4874	80	8.84424	80	12.5879
81	10.4318	81	9.72674	81	9.15756	81	9.57844	81	9.8391	81	10.4913	81	8.85007	81	12.5858
82	10.4346	82	9.72984	82	9.1554	82	9.59022	82	9.83988	82	10.4949	82	8.85573	82	12.5834
83	10.4372	83	9.7327	83	9.15295	83	9.60191	83	9.8404	83	10.4983	83	8.86121	83	12.5808
84	10.4395	84	9.73534	84	9.1502	84	9.6135	84	9.84065	84	10.5014	84	8.86649	84	12.578
85	10.4416	85	9.73775	85	9.14715	85	9.62499	85	9.84064	85	10.5043	85	8.87158	85	12.575
86	10.4435	86	9.73992	86	9.14382	86	9.63637	86	9.84036	86	10.5069	86	8.87648	86	12.5717
87	10.4451	87	9.74188	87	9.1402	87	9.64766	87	9.83982	87	10.5093	87	8.88119	87	12.5682
88	10.4465	88	9.7436	88	9.13628	88	9.65884	88	9.83902	88	10.5114	88	8.88571	88	12.5644
89	10.4476	89	9.7451	89	9.13207	89	9.66992	89	9.83796	89	10.5133	89	8.89005	89	12.5605
90	10.4485	90	9.74636	90	9.12757	90	9.68089	90	9.83664	90	10.5149	90	8.89421	90	12.5562
91	10.4492	91	9.74741	91	9.12279	91	9.69177	91	9.83507	91	10.5162	91	8.89818	91	12.5518
92	10.4496	92	9.74822	92	9.11771	92	9.70254	92	9.83323	92	10.5173	92	8.90196	92	12.5471
93	10.4497	93	9.74881	93	9.11235	93	9.7132	93	9.83113	93	10.5182	93	8.90555	93	12.5423
94	10.4497	94	9.74917	94	9.1067	94	9.72376	94	9.82878	94	10.5187	94	8.90895	94	12.5371
95	10.4494	95	9.74931	95	9.10077	95	9.73422	95	9.82618	95	10.5191	95	8.91218	95	12.5318
96	10.4488	96	9.74923	96	9.09456	96	9.74458	96	9.82332	96	10.5191	96	8.91522	96	12.5262
97	10.4481	97	9.74891	97	9.08806	97	9.75484	97	9.82021	97	10.519	97	8.91807	97	12.5205
98	10.447	98	9.74836	98	9.08128	98	9.76499	98	9.81685	98	10.5185	98	8.92073	98	12.5145
99	10.4458	99	9.74759	99	9.07421	99	9.77504	99	9.81325	99	10.5178	99	8.9232	99	12.5082
100	10.4443	100	9.74659	100	9.06686	100	9.78499	100	9.8094	100	10.5169	100	8.92549	100	12.5018
101	10.4425	101	9.74537	101	9.05923	101	9.79482	101	9.80529	101	10.5157	101	8.92759	101	12.4951
102	10.4405	102	9.74392	102	9.05132	102	9.80455	102	9.80095	102	10.5142	102	8.92951	102	12.4883
103	10.4383	103	9.74224	103	9.04313	103	9.81417	103	9.79635	103	10.5125	103	8.93125	103	12.4812
104	10.4358	104	9.74034	104	9.03467	104	9.82367	104	9.79151	104	10.5106	104	8.9328	104	12.4739
105	10.4331	105	9.73822	105	9.02592	105	9.83309	105	9.78643	105	10.5084	105	8.93417	105	12.4663
106	10.4302	106	9.73587	106	9.01691	106	9.84239	106	9.7811	106	10.5059	106	8.93537	106	12.4586
107	10.427	107	9.73331	107	9.00762	107	9.8516	107	9.77554	107	10.5032	107	8.93638	107	12.4507
108	10.4235	108	9.73052	108	8.99805	108	9.86069	108	9.76973	108	10.5002	108	8.93721	108	12.4426
109	10.4198	109	9.72751	109	8.98821	109	9.86968	109	9.76369	109	10.497	109	8.93786	109	12.4342
110	10.4159	110	9.72428	110	8.9781	110	9.87855	110	9.75742	110	10.4935	110	8.93834	110	12.4257
111	10.4118	111	9.72083	111	8.96773	111	9.8873	111	9.75091	111	10.4898	111	8.93864	111	12.4169
112	10.4073	112	9.71717	112	8.95709	112	9.89594	112	9.74417	112	10.4859	112	8.93876	112	12.408
113	10.4027	113	9.71329	113	8.94618	113	9.90446	113	9.7372	113	10.4816	113	8.93871	113	12.3988
114	10.3978	114	9.70919	114	8.93502	114	9.91287	114	9.73	114	10.4772	114	8.93848	114	12.3895
115	10.3927	115	9.70488	115	8.92359	115	9.92116	115	9.72257	115	10.4725	115	8.93809	115	12.3799
116	10.3873	116	9.70034	116	8.9119	116	9.92934	116	9.71491	116	10.4675	116	8.93753	116	12.3702
117	10.3817	117	9.69561	117	8.89996	117	9.93741	117	9.70702	117	10.4623	117	8.93681	117	12.3602
118	10.3758	118	9.69065	118	8.88777	118	9.94536	118	9.69891	118	10.4569	118	8.93592	118	12.3501
119	10.3697	119	9.6855	119	8.87532	119	9.9532	119	9.69057	119	10.4512	119	8.93486	119	12.3398
120	10.3634	120	9.68015	120	8.86262	120	9.96091	120	9.68201	120	10.4453	120	8.93363	120	12.3293
121	10.3569	121	9.67458	121	8.84966	121	9.96851	121	9.67323	121	10.4391	121	8.93224	121	12.3186
122	10.35	122	9.6688	122	8.83646	122	9.97599	122	9.66423	122	10.4326	122	8.93068	122	12.3077
123	10.343	123	9.66282	123	8.82301	123	9.98335	123	9.65502	123	10.426	123	8.92895	123	12.2966
124	10.3357	124	9.65663	124	8.80931	124	9.9906	124	9.64559	124	10.4191	124	8.92706	124	12.2853
125	10.3282	125	9.65024	125	8.79536	125	9.99773	125	9.63594	125	10.4119	125	8.925	125	12.2739
126	10.3204	126	9.64364	126	8.78119	126	10.0047	126	9.62608	126	10.4045	126	8.92278	126	12.2623
127	10.3124	127	9.63684	127	8.76677	127	10.0116	127	9.61602	127	10.3969	127	8.9204	127	12.2505
128	10.3042	128	9.62985	128	8.75211	128	10.0184	128	9.60576	128	10.389	128	8.91786	128	12.2385
129	10.2958	129	9.62266	129	8.73722	129	10.0251	129	9.59528	129	10.3809	129	8.91518	129	12.2263
130	10.2871	130	9.61528	130	8.7221	130	10.0316	130	9.5846	130	10.3725	130	8.91233	130	12.214
131	10.2781	131	9.6077	131	8.70674	131	10.038	131	9.57373	131	10.3639	131	8.90933	131	12.2015
132	10.2689	132	9.59993	132	8.69117	132	10.0443	132	9.56265	132	10.3551	132	8.90617	132	12.1888
133	10.2595	133	9.59196	133	8.67536	133	10.0505	133	9.55137	133	10.3461	133	8.90288	133	12.176
134	10.2499	134	9.5838	134	8.65933	134	10.0565	134	9.5399	134	10.3368	134	8.89943	134	12.163
135	10.24	135	9.57545	135	8.64309	135	10.0624	135	9.52823	135	10.3272	135	8.89583	135	12.1498
136	10.2299	136	9.5669	136	8.62662	136	10.0682	136	9.51636	136	10.3175	136	8.89209	136	12.1365
137	10.2196	137	9.55817	137	8.60994	137	10.0739	137	9.5043	137	10.3075	137	8.88822	137	12.123
138	10.209	138	9.54926	138	8.59306	138	10.0795	138	9.49204	138	10.2973	138	8.8842	138	12.1093
139	10.1982	139	9.54015	139	8.57598	139	10.0849	139	9.4796	139	10.2868	139	8.88003	139	12.0955
140	10.1872	140	9.53086	140	8.55869	140	10.0903	140	9.46697	140	10.2761	140	8.87572	140	12.0816
141	10.1759	141	9.52138	141	8.5412	141	10.0955	141	9.45415	141	10.2652	141	8.87127	141	12.0675
142	10.1645	142	9.51172	142	8.52351	142	10.1005	142	9.44116	142	10.2541	142	8.86668	142	12.0532
143	10.1528	143	9.50188	143	8.50563	143	10.1055	143	9.42799	143	10.2428	143	8.86195	143	12.0388
144	10.1408	144	9.49186	144	8.48754	144	10.1104	144	9.41464	144	10.2312	144	8.85708	144	12.0243
145	10.1287	145	9.48166	145	8.46927	145	10.1151	145	9.4011	145	10.2194	145	8.85208	145	12.0096
146	10.1163	146	9.47129	146	8.4508	146	10.1197	146	9.38739	146	10.2074	146	8.84694	146	11.9948
147	10.1037	147	9.46074	147	8.43215	147	10.1241	147	9.37351	147	10.1952	147	8.84168	147	11.9798
148	10.0909	148	9.45001	148	8.41331	148	10.1285	148	9.35946	148	10.1828	148	8.83629	148	11.9647
149	10.0778	149	9.43912	149	8.39428	149	10.1327	149	9.34525	149	10.1701	149	8.83077	149	11.9494
150	10.0646	150	9.42805	150	8.37508	150	10.1368	150	9.33088	150	10.1572	150	8.82511	150	11.9341
151	10.0511	151	9.41681	151	8.35569	151	10.1407	151	9.31633	151	10.1442	151	8.81934	151	11.9186
152	10.0374	152	9.40541	152	8.33613	152	10.1445	152	9.30163	152	10.1309	152	8.81343	152	11.9029
153	10.0234	153	9.39384	153	8.31641	153	10.1482	153	9.28677	153	10.1174	153	8.8074	153	11.8872
154	10.0093	154	9.38211	154	8.29651	154	10.1518	154	9.27177	154	10.1037	154	8.80125	154	11.8713
155	9.99494	155	9.37023	155	8.27645	155	10.1552	155	9.25661	155	10.0898	155	8.795	155	11.8553
156	9.98037	156	9.35819	156	8.25622	156	10.1585	156	9.2413	156	10.0757	156	8.78862	156	11.8392
157	9.96559	157	9.34599	157	8.23584	157	10.1617	157	9.22583	157	10.0614	157	8.78213	157	11.8229
158	9.95059	158	9.33363	158	8.2153	158	10.1647	158	9.2102	158	10.0469	158	8.77553	158	11.8066
159	9.93539	159	9.32111	159	8.19461	159	10.1676	159	9.19442	159	10.0322	159	8.76881	159	11.7901
160	9.91998	160	9.30845	160	8.17377	160	10.1704	160	9.1785	160	10.0173	160	8.76198	160	11.7736
161	9.90436	161	9.29563	161	8.15278	161	10.173	161	9.16242	161	10.0022	161	8.75504	161	11.7569
162	9.88854	162	9.28268	162	8.13165	162	10.1755	162	9.14621	162	9.98687	162	8.748	162	11.7401
163	9.87251	163	9.26959	163	8.11037	163	10.1779	163	9.12984	163	9.9714	163	8.74085	163	11.7232
164	9.85628	164	9.25634	164	8.08896	164	10.1802	164	9.11334	164	9.95573	164	8.7336	164	11.7062
165	9.83985	165	9.24296	165	8.06742	165	10.1823	165	9.0967	165	9.93988	165	8.72625	165	11.6891
166	9.82322	166	9.22943	166	8.04574	166	10.1843	166	9.07993	166	9.92385	166	8.71882	166	11.6719
167	9.80639	167	9.21576	167	8.02393	167	10.1862	167	9.06302	167	9.90763	167	8.71128	167	11.6546
168	9.78936	168	9.20196	168	8.00199	168	10.1879	168	9.04598	168	9.89123	168	8.70365	168	11.6373
169	9.77214	169	9.18803	169	7.97993	169	10.1895	169	9.02881	169	9.87465	169	8.69592	169	11.6198
170	9.75472	170	9.17396	170	7.95775	170	10.1909	170	9.01151	170	9.8579	170	8.6881	170	11.6022
171	9.73711	171	9.15976	171	7.93545	171	10.1923	171	8.99407	171	9.84096	171	8.68019	171	11.5846
172	9.71931	172	9.14543	172	7.91304	172	10.1935	172	8.97652	172	9.82385	172	8.67219	172	11.5669
173	9.70131	173	9.13098	173	7.89052	173	10.1945	173	8.95884	173	9.80656	173	8.6641	173	11.5491
174	9.68313	174	9.11641	174	7.8679	174	10.1955	174	8.94106	174	9.7891	174	8.65592	174	11.5312
175	9.66476	175	9.1017	175	7.84517	175	10.1963	175	8.92316	175	9.77147	175	8.64766	175	11.5132
176	9.6462	176	9.08688	176	7.82235	176	10.197	176	8.90514	176	9.75367	176	8.63932	176	11.4952
177	9.62745	177	9.07193	177	7.79943	177	10.1975	177	8.887	177	9.73571	177	8.6309	177	11.4771
178	9.60853	178	9.05687	178	7.77641	178	10.1979	178	8.86876	178	9.71758	178	8.62241	178	11.459
179	9.58942	179	9.04169	179	7.75331	179	10.1982	179	8.85042	179	9.69931	179	8.61384	179	11.4407
180	9.57013	180	9.02639	180	7.73011	180	10.1983	180	8.83197	180	9.68088	180	8.60519	180	11.4225
181	9.55067	181	9.01098	181	7.70685	181	10.1983	181	8.81341	181	9.66229	181	8.59646	181	11.4041
182	9.53102	182	8.99546	182	7.6835	182	10.1982	182	8.79476	182	9.64354	182	8.58767	182	11.3858
183	9.51121	183	8.97983	183	7.66007	183	10.1979	183	8.776	183	9.62465	183	8.5788	183	11.3673
184	9.49122	184	8.96409	184	7.63657	184	10.1975	184	8.75714	184	9.60561	184	8.56987	184	11.3488
185	9.47106	185	8.94826	185	7.613	185	10.1969	185	8.73819	185	9.58642	185	8.56087	185	11.3302
186	9.45073	186	8.93231	186	7.58936	186	10.1963	186	8.71915	186	9.56709	186	8.5518	186	11.3116
187	9.43024	187	8.91628	187	7.56565	187	10.1954	187	8.7	187	9.54761	187	8.54268	187	11.293
188	9.40959	188	8.90014	188	7.54188	188	10.1945	188	8.68077	188	9.52799	188	8.53348	188	11.2743
189	9.38877	189	8.88391	189	7.51805	189	10.1934	189	8.66144	189	9.50823	189	8.52423	189	11.2555
190	9.36778	190	8.86759	190	7.49417	190	10.1922	190	8.64201	190	9.48834	190	8.51492	190	11.2368
191	9.34664	191	8.85118	191	7.47023	191	10.1908	191	8.6225	191	9.46832	191	8.50556	191	11.218
192	9.32534	192	8.83468	192	7.44625	192	10.1893	192	8.60291	192	9.44816	192	8.49615	192	11.1992
193	9.30389	193	8.81809	193	7.42222	193	10.1877	193	8.58323	193	9.42787	193	8.4867	193	11.1803
194	9.28228	194	8.80141	194	7.39816	194	10.1859	194	8.56346	194	9.40746	194	8.4772	194	11.1614
195	9.26051	195	8.78466	195	7.37405	195	10.184	195	8.54361	195	9.38693	195	8.46766	195	11.1425
196	9.2386	196	8.76782	196	7.34991	196	10.182	196	8.5237	196	9.36626	196	8.45807	196	11.1235
197	9.21653	197	8.7509	197	7.32575	197	10.1799	197	8.50371	197	9.34547	197	8.44843	197	11.1046
198	9.19432	198	8.7339	198	7.30155	198	10.1776	198	8.48364	198	9.32457	198	8.43874	198	11.0856
199	9.17197	199	8.71683	199	7.27733	199	10.1751	199	8.4635	199	9.30354	199	8.42902	199	11.0665
200	9.14947	200	8.69968	200	7.25309	200	10.1726	200	8.44328	200	9.28239	200	8.41925	200	11.0475
201	9.12683	201	8.68245	201	7.22883	201	10.1699	201	8.423	201	9.26113	201	8.40945	201	11.0285
202	9.10406	202	8.66516	202	7.20455	202	10.167	202	8.40265	202	9.23976	202	8.39961	202	11.0094
203	9.08114	203	8.64779	203	7.18025	203	10.1641	203	8.38223	203	9.21828	203	8.38973	203	10.9903
204	9.0581	204	8.63036	204	7.15595	204	10.161	204	8.36175	204	9.19669	204	8.37982	204	10.9713
205	9.03491	205	8.61287	205	7.13164	205	10.1577	205	8.3412	205	9.175	205	8.36987	205	10.9522
206	9.0116	206	8.59532	206	7.10733	206	10.1544	206	8.32059	206	9.15322	206	8.35989	206	10.9331
207	8.98816	207	8.5777	207	7.08302	207	10.1509	207	8.29992	207	9.13134	207	8.34988	207	10.914
208	8.96459	208	8.56002	208	7.05871	208	10.1472	208	8.2792	208	9.10937	208	8.33984	208	10.8949
209	8.9409	209	8.54229	209	7.0344	209	10.1434	209	8.25841	209	9.0873	209	8.32978	209	10.8758
210	8.91709	210	8.5245	210	7.0101	210	10.1395	210	8.23758	210	9.06513	210	8.31969	210	10.8568
211	8.89315	211	8.50665	211	6.98581	211	10.1355	211	8.2167	211	9.04288	211	8.30959	211	10.8377
212	8.8691	212	8.48876	212	6.96153	212	10.1314	212	8.19577	212	9.02054	212	8.29946	212	10.8187
213	8.84493	213	8.47081	213	6.93727	213	10.1271	213	8.1748	213	8.99812	213	8.28932	213	10.7996
214	8.82064	214	8.45283	214	6.91303	214	10.1227	214	8.15379	214	8.97562	214	8.27915	214	10.7806
215	8.79625	215	8.43479	215	6.88881	215	10.1181	215	8.13273	215	8.95304	215	8.26897	215	10.7615
216	8.77174	216	8.41671	216	6.86461	216	10.1134	216	8.11164	216	8.93038	216	8.25876	216	10.7425
217	8.74713	217	8.39859	217	6.84043	217	10.1086	217	8.09051	217	8.90764	217	8.24855	217	10.7235
218	8.7224	218	8.38042	218	6.81629	218	10.1037	218	8.06933	218	8.88482	218	8.23831	218	10.7045
219	8.69758	219	8.36222	219	6.79218	219	10.0986	219	8.04812	219	8.86193	219	8.22807	219	10.6856
220	8.67266	220	8.34398	220	6.7681	220	10.0934	220	8.02687	220	8.83898	220	8.21781	220	10.6666
221	8.64763	221	8.3257	221	6.74407	221	10.0881	221	8.00558	221	8.81596	221	8.20754	221	10.6477
222	8.62251	222	8.3074	222	6.72007	222	10.0826	222	7.98427	222	8.79288	222	8.19728	222	10.6288
223	8.5973	223	8.28906	223	6.69611	223	10.077	223	7.96291	223	8.76974	223	8.18701	223	10.6099
224	8.572	224	8.2707	224	6.6722	224	10.0713	224	7.94154	224	8.74654	224	8.17675	224	10.5911
225	8.54661	225	8.2523	225	6.64834	225	10.0655	225	7.92015	225	8.72328	225	8.16647	225	10.5723
226	8.52112	226	8.23389	226	6.62453	226	10.0596	226	7.89872	226	8.69996	226	8.1562	226	10.5536
227	8.49555	227	8.21545	227	6.60077	227	10.0535	227	7.87727	227	8.67659	227	8.14593	227	10.5348
228	8.4699	228	8.19699	228	6.57707	228	10.0473	228	7.85579	228	8.65317	228	8.13566	228	10.5162
229	8.44416	229	8.1785	229	6.55343	229	10.041	229	7.8343	229	8.6297	229	8.12541	229	10.4975
230	8.41834	230	8.16	230	6.52986	230	10.0346	230	7.81279	230	8.60618	230	8.11516	230	10.4789
231	8.39245	231	8.14149	231	6.50634	231	10.028	231	7.79127	231	8.58262	231	8.10492	231	10.4603
232	8.36648	232	8.12295	232	6.4829	232	10.0213	232	7.76972	232	8.55902	232	8.0947	232	10.4418
233	8.34043	233	8.10441	233	6.45952	233	10.0145	233	7.74816	233	8.53538	233	8.08449	233	10.4233
234	8.31432	234	8.08585	234	6.43621	234	10.0075	234	7.7266	234	8.5117	234	8.07429	234	10.4049
235	8.28815	235	8.06728	235	6.41297	235	10.0005	235	7.70502	235	8.48799	235	8.06411	235	10.3865
236	8.26191	236	8.04871	236	6.38981	236	9.99332	236	7.68343	236	8.46425	236	8.05394	236	10.3682
237	8.2356	237	8.03013	237	6.36673	237	9.98604	237	7.66183	237	8.44048	237	8.04378	237	10.3499
238	8.20923	238	8.01154	238	6.34372	238	9.97864	238	7.64022	238	8.41669	238	8.03363	238	10.3316
239	8.1828	239	7.99295	239	6.3208	239	9.97114	239	7.61863	239	8.39286	239	8.02349	239	10.3134
240	8.15631	240	7.97435	240	6.29797	240	9.96353	240	7.59703	240	8.36901	240	8.01337	240	10.2953
241	8.12977	241	7.95575	241	6.27523	241	9.95579	241	7.57544	241	8.34514	241	8.00326	241	10.2772
242	8.10317	242	7.93716	242	6.25259	242	9.94794	242	7.55385	242	8.32125	242	7.99316	242	10.2592
243	8.07652	243	7.91857	243	6.23003	243	9.93998	243	7.53227	243	8.29736	243	7.98309	243	10.2412
244	8.04982	244	7.89998	244	6.20757	244	9.9319	244	7.51069	244	8.27345	244	7.97303	244	10.2233
245	8.02307	245	7.88139	245	6.1852	245	9.92372	245	7.48911	245	8.24953	245	7.96299	245	10.2054
246	7.99628	246	7.86282	246	6.16293	246	9.91542	246	7.46753	246	8.22559	246	7.95296	246	10.1876
247	7.96944	247	7.84424	247	6.14075	247	9.90702	247	7.44596	247	8.20165	247	7.94296	247	10.1699
248	7.94256	248	7.82568	248	6.11868	248	9.89852	248	7.4244	248	8.1777	248	7.93299	248	10.1522
249	7.91564	249	7.80712	249	6.09671	249	9.88991	249	7.40284	249	8.15375	249	7.92303	249	10.1346
250	7.88868	250	7.78858	250	6.07484	250	9.88118	250	7.3813	250	8.12979	250	7.9131	250	10.1171
251	7.86168	251	7.77005	251	6.05308	251	9.87235	251	7.35976	251	8.10584	251	7.9032	251	10.0996
252	7.83465	252	7.75153	252	6.03143	252	9.86342	252	7.33825	252	8.08188	252	7.89332	252	10.0821
253	7.80758	253	7.73302	253	6.00989	253	9.85439	253	7.31676	253	8.05793	253	7.88347	253	10.0648
254	7.78048	254	7.71454	254	5.98846	254	9.84525	254	7.29529	254	8.03399	254	7.87365	254	10.0475
255	7.75336	255	7.69608	255	5.96714	255	9.83603	255	7.27383	255	8.01005	255	7.86385	255	10.0302
256	7.7262	256	7.67763	256	5.94595	256	9.82671	256	7.25239	256	7.98613	256	7.85408	256	10.0131
257	7.69903	257	7.65921	257	5.92486	257	9.81728	257	7.23097	257	7.96223	257	7.84434	257	9.99599
258	7.67182	258	7.64081	258	5.9039	258	9.80776	258	7.20957	258	7.93835	258	7.83464	258	9.97895
259	7.6446	259	7.62244	259	5.88306	259	9.79814	259	7.18819	259	7.91448	259	7.82496	259	9.96199
260	7.61735	260	7.60409	260	5.86235	260	9.78843	260	7.16684	260	7.89063	260	7.81532	260	9.9451
261	7.59009	261	7.58577	261	5.84177	261	9.77863	261	7.14551	261	7.8668	261	7.80571	261	9.92828
262	7.56281	262	7.56748	262	5.8213	262	9.76873	262	7.12422	262	7.84299	262	7.79613	262	9.91153
263	7.53552	263	7.54921	263	5.80097	263	9.75874	263	7.10295	263	7.81921	263	7.78659	263	9.89485
264	7.50822	264	7.53097	264	5.78075	264	9.74866	264	7.08171	264	7.79545	264	7.77708	264	9.87826
265	7.4809	265	7.51275	265	5.76067	265	9.73848	265	7.0605	265	7.77172	265	7.76761	265	9.86174
266	7.45357	266	7.49457	266	5.74072	266	9.72822	266	7.03932	266	7.74802	266	7.75818	266	9.8453
267	7.42624	267	7.47642	267	5.7209	267	9.71786	267	7.01821	267	7.72435	267	7.74879	267	9.82892
268	7.3989	268	7.4583	268	5.70121	268	9.70742	268	6.99712	268	7.70072	268	7.73944	268	9.81262
269	7.37156	269	7.44021	269	5.68165	269	9.69689	269	6.97607	269	7.67712	269	7.73012	269	9.79639
270	7.34421	270	7.42216	270	5.66222	270	9.68628	270	6.95506	270	7.65356	270	7.72084	270	9.78023
271	7.31687	271	7.40414	271	5.64293	271	9.67561	271	6.93408	271	7.63005	271	7.7116	271	9.76415
272	7.28952	272	7.38616	272	5.62377	272	9.66485	272	6.91315	272	7.60658	272	7.70239	272	9.74814
273	7.26218	273	7.36821	273	5.60475	273	9.65401	273	6.89226	273	7.58315	273	7.69321	273	9.7322
274	7.23484	274	7.3503	274	5.58588	274	9.64309	274	6.87141	274	7.55977	274	7.68408	274	9.71635
275	7.20751	275	7.33244	275	5.56715	275	9.63209	275	6.8506	275	7.53644	275	7.67498	275	9.70058
276	7.18018	276	7.31461	276	5.54855	276	9.62102	276	6.82984	276	7.51318	276	7.66592	276	9.68488
277	7.15287	277	7.29683	277	5.5301	277	9.60988	277	6.80912	277	7.48997	277	7.65691	277	9.66925
278	7.12556	278	7.2791	278	5.51179	278	9.59866	278	6.78844	278	7.46683	278	7.64794	278	9.6537
279	7.09827	279	7.26141	279	5.49362	279	9.58738	279	6.76781	279	7.44373	279	7.63902	279	9.63823
280	7.07099	280	7.24377	280	5.47559	280	9.57603	280	6.74723	280	7.42069	280	7.63014	280	9.62284
281	7.04372	281	7.22616	281	5.45772	281	9.56462	281	6.72671	281	7.39771	281	7.6213	281	9.60751
282	7.01647	282	7.20861	282	5.43998	282	9.55314	282	6.70624	282	7.37478	282	7.6125	282	9.59226
283	6.98924	283	7.1911	283	5.42239	283	9.54158	283	6.68581	283	7.35192	283	7.60374	283	9.57708
284	6.96202	284	7.17363	284	5.40495	284	9.52997	284	6.66545	284	7.32911	284	7.59503	284	9.56198
285	6.93483	285	7.15621	285	5.38766	285	9.51829	285	6.64517	285	7.30637	285	7.58636	285	9.54695
286	6.90766	286	7.13884	286	5.37053	286	9.50655	286	6.62494	286	7.28371	286	7.57772	286	9.53199
287	6.88051	287	7.12151	287	5.35354	287	9.49474	287	6.60477	287	7.26112	287	7.56913	287	9.5171
288	6.85339	288	7.10423	288	5.33671	288	9.48288	288	6.58466	288	7.23859	288	7.56058	288	9.50228
289	6.82629	289	7.08701	289	5.32002	289	9.47096	289	6.56462	289	7.21614	289	7.55207	289	9.48754
290	6.79922	290	7.06983	290	5.30347	290	9.459	290	6.54464	290	7.19376	290	7.54359	290	9.47286
291	6.77218	291	7.05271	291	5.28707	291	9.44697	291	6.52472	291	7.17145	291	7.53516	291	9.45826
292	6.74518	292	7.03564	292	5.27082	292	9.43489	292	6.50488	292	7.14921	292	7.52678	292	9.44373
293	6.7182	293	7.01863	293	5.25472	293	9.42276	293	6.48509	293	7.12705	293	7.51844	293	9.42926
294	6.69126	294	7.00167	294	5.23876	294	9.41058	294	6.46537	294	7.10496	294	7.51013	294	9.41487
295	6.66435	295	6.98476	295	5.22296	295	9.39834	295	6.44571	295	7.08296	295	7.50187	295	9.40054
296	6.63748	296	6.9679	296	5.2073	296	9.38606	296	6.42612	296	7.06103	296	7.49365	296	9.38628
297	6.61065	297	6.95109	297	5.19179	297	9.37375	297	6.40659	297	7.03918	297	7.48548	297	9.37209
298	6.58385	298	6.93434	298	5.17643	298	9.36139	298	6.38715	298	7.01742	298	7.47735	298	9.35797
299	6.55709	299	6.91764	299	5.16122	299	9.349	299	6.36777	299	6.99575	299	7.46925	299	9.34392
300	6.53037	300	6.901	300	5.14617	300	9.33657	300	6.34847	300	6.97416	300	7.4612	300	9.32993
301	6.50369	301	6.88442	301	5.13126	301	9.32411	301	6.32925	301	6.95265	301	7.45319	301	9.31601
302	6.47705	302	6.86789	302	5.1165	302	9.3116	302	6.31012	302	6.93124	302	7.44522	302	9.30216
303	6.45046	303	6.85141	303	5.10189	303	9.29907	303	6.29106	303	6.90991	303	7.43729	303	9.28836
304	6.42391	304	6.83499	304	5.08743	304	9.2865	304	6.27207	304	6.88867	304	7.4294	304	9.27464
305	6.39742	305	6.81863	305	5.07311	305	9.27389	305	6.25316	305	6.86752	305	7.42155	305	9.26098
306	6.37097	306	6.80231	306	5.05894	306	9.26126	306	6.23432	306	6.84646	306	7.41374	306	9.24738
307	6.34457	307	6.78606	307	5.04492	307	9.24859	307	6.21557	307	6.82549	307	7.40596	307	9.23384
308	6.31822	308	6.76987	308	5.03105	308	9.23589	308	6.1969	308	6.80462	308	7.39823	308	9.22036
309	6.29192	309	6.75374	309	5.01732	309	9.22318	309	6.1783	309	6.78385	309	7.39054	309	9.20695
310	6.26567	310	6.73767	310	5.00373	310	9.21044	310	6.15979	310	6.76318	310	7.38288	310	9.1936
311	6.23946	311	6.72165	311	4.99029	311	9.19768	311	6.14135	311	6.74261	311	7.37526	311	9.18031
312	6.21331	312	6.70569	312	4.97701	312	9.1849	312	6.123	312	6.72215	312	7.36768	312	9.16707
313	6.18721	313	6.68979	313	4.96387	313	9.1721	313	6.10473	313	6.70179	313	7.36014	313	9.15389
314	6.16117	314	6.67394	314	4.95087	314	9.15929	314	6.08654	314	6.68153	314	7.35264	314	9.14076
315	6.13518	315	6.65815	315	4.93802	315	9.14648	315	6.06845	315	6.66138	315	7.34518	315	9.12769
316	6.10925	316	6.64242	316	4.92531	316	9.13368	316	6.05044	316	6.64134	316	7.33776	316	9.11467
317	6.08337	317	6.62675	317	4.91275	317	9.12086	317	6.03252	317	6.6214	317	7.33037	317	9.10171
318	6.05755	318	6.61114	318	4.90033	318	9.10804	318	6.01469	318	6.60156	318	7.32303	318	9.08879
319	6.03178	319	6.5956	319	4.88805	319	9.09521	319	5.99694	319	6.58183	319	7.31571	319	9.07592
320	6.00608	320	6.58011	320	4.87592	320	9.08239	320	5.97928	320	6.56221	320	7.30844	320	9.06311
321	5.98044	321	6.56468	321	4.86392	321	9.06957	321	5.96171	321	6.5427	321	7.3012	321	9.05034
322	5.95487	322	6.5493	322	4.85206	322	9.05674	322	5.94423	322	6.52329	322	7.294	322	9.03763
323	5.92935	323	6.53398	323	4.84035	323	9.04391	323	5.92684	323	6.504	323	7.28683	323	9.02497
324	5.90389	324	6.51871	324	4.82876	324	9.03109	324	5.90954	324	6.48482	324	7.27971	324	9.01235
325	5.87849	325	6.50351	325	4.81732	325	9.01827	325	5.89233	325	6.46576	325	7.27261	325	8.99977
326	5.85316	326	6.48836	326	4.80601	326	9.00545	326	5.87522	326	6.4468	326	7.26555	326	8.98724
327	5.82789	327	6.47328	327	4.79484	327	8.99264	327	5.8582	327	6.42796	327	7.25852	327	8.97474
328	5.80268	328	6.45825	328	4.78381	328	8.97983	328	5.84127	328	6.40923	328	7.25153	328	8.96229
329	5.77754	329	6.44329	329	4.7729	329	8.96703	329	5.82445	329	6.39061	329	7.24456	329	8.94988
330	5.75247	330	6.42839	330	4.76213	330	8.95425	330	5.80773	330	6.3721	330	7.23763	330	8.9375
331	5.72747	331	6.41355	331	4.7515	331	8.94148	331	5.7911	331	6.3537	331	7.23073	331	8.92517
332	5.70253	332	6.39876	332	4.741	332	8.92873	332	5.7746	332	6.33541	332	7.22386	332	8.91288
333	5.67766	333	6.38403	333	4.73063	333	8.916	333	5.75819	333	6.31724	333	7.21703	333	8.90063
334	5.65286	334	6.36936	334	4.72039	334	8.9033	334	5.74188	334	6.29919	334	7.21022	334	8.88842
335	5.62812	335	6.35474	335	4.71028	335	8.89062	335	5.72568	335	6.28125	335	7.20344	335	8.87624
336	5.60345	336	6.34019	336	4.70029	336	8.87797	336	5.70957	336	6.26343	336	7.19669	336	8.86411
337	5.57885	337	6.32569	337	4.69043	337	8.86534	337	5.69357	337	6.24572	337	7.18997	337	8.85201
338	5.55431	338	6.31125	338	4.6807	338	8.85275	338	5.67766	338	6.22813	338	7.18328	338	8.83994
339	5.52984	339	6.29686	339	4.67109	339	8.84018	339	5.66186	339	6.21065	339	7.17661	339	8.8279
340	5.50545	340	6.28252	340	4.66161	340	8.82766	340	5.64617	340	6.19329	340	7.16998	340	8.81589
341	5.48113	341	6.26824	341	4.65225	341	8.81517	341	5.63058	341	6.17605	341	7.16338	341	8.80391
342	5.45688	342	6.25402	342	4.64302	342	8.80272	342	5.6151	342	6.15892	342	7.1568	342	8.79195
343	5.43271	343	6.23986	343	4.6339	343	8.79031	343	5.59973	343	6.14192	343	7.15025	343	8.78002
344	5.4086	344	6.22574	344	4.62491	344	8.77794	344	5.58447	344	6.12504	344	7.14372	344	8.76811
345	5.38457	345	6.21168	345	4.61605	345	8.76561	345	5.56931	345	6.10828	345	7.13722	345	8.75622
346	5.36062	346	6.19768	346	4.6073	346	8.75331	346	5.55427	346	6.09165	346	7.13074	346	8.74435
347	5.33673	347	6.18372	347	4.59867	347	8.74107	347	5.53934	347	6.07514	347	7.12429	347	8.7325
348	5.31293	348	6.16982	348	4.59016	348	8.72887	348	5.52452	348	6.05874	348	7.11786	348	8.72067
349	5.28921	349	6.15597	349	4.58176	349	8.71672	349	5.50981	349	6.04246	349	7.11145	349	8.70885
350	5.26557	350	6.14217	350	4.57347	350	8.70462	350	5.49521	350	6.0263	350	7.10506	350	8.69705
351	5.24199	351	6.12842	351	4.5653	351	8.69257	351	5.48073	351	6.01026	351	7.09869	351	8.68526
352	5.2185	352	6.11472	352	4.55723	352	8.68057	352	5.46637	352	5.99433	352	7.09234	352	8.67349
353	5.19507	353	6.10107	353	4.54928	353	8.66863	353	5.45211	353	5.97853	353	7.08602	353	8.66174
354	5.17172	354	6.08748	354	4.54142	354	8.65675	354	5.43797	354	5.96284	354	7.07971	354	8.64999
355	5.14845	355	6.07393	355	4.53368	355	8.64492	355	5.42395	355	5.94727	355	7.07342	355	8.63826
356	5.12525	356	6.06043	356	4.52604	356	8.63315	356	5.41003	356	5.93182	356	7.06715	356	8.62655
357	5.10213	357	6.04698	357	4.5185	357	8.62144	357	5.39624	357	5.91649	357	7.0609	357	8.61484
358	5.0791	358	6.03358	358	4.51106	358	8.60979	358	5.38255	358	5.90127	358	7.05466	358	8.60314
359	5.05614	359	6.02022	359	4.50372	359	8.59821	359	5.36898	359	5.88618	359	7.04844	359	8.59145
360	5.03326	360	6.00692	360	4.49648	360	8.58668	360	5.35553	360	5.87121	360	7.04224	360	8.57976
361	5.01047	361	5.99367	361	4.48934	361	8.57523	361	5.34219	361	5.85635	361	7.03605	361	8.56807
362	4.98775	362	5.98047	362	4.4823	362	8.56383	362	5.32897	362	5.84163	362	7.02989	362	8.55638
363	4.96512	363	5.96733	363	4.47536	363	8.55252	363	5.31587	363	5.82703	363	7.02373	363	8.5447
364	4.94257	364	5.95423	364	4.46851	364	8.54128	364	5.30289	364	5.81254	364	7.01759	364	8.53301
365	4.9201	365	5.94117	365	4.46176	365	8.53011	365	5.29004	365	5.79817	365	7.01147	365	8.52133
366	4.8977	366	5.92817	366	4.4551	366	8.51901	366	5.27732	366	5.78392	366	7.00536	366	8.50964
367	4.87539	367	5.91521	367	4.44853	367	8.50799	367	5.26472	367	5.76978	367	6.99927	367	8.49795
368	4.85315	368	5.90229	368	4.44205	368	8.49704	368	5.25225	368	5.75576	368	6.99318	368	8.48626
369	4.83099	369	5.88942	369	4.43566	369	8.48617	369	5.2399	369	5.74186	369	6.98712	369	8.47456
370	4.80892	370	5.87659	370	4.42936	370	8.47538	370	5.22766	370	5.72809	370	6.98106	370	8.46285
371	4.78692	371	5.86381	371	4.42314	371	8.46468	371	5.21555	371	5.71444	371	6.97501	371	8.45114
372	4.76501	372	5.85108	372	4.417	372	8.45406	372	5.20356	372	5.7009	372	6.96897	372	8.43942
373	4.74317	373	5.83839	373	4.41094	373	8.44352	373	5.19169	373	5.68748	373	6.96294	373	8.4277
374	4.72142	374	5.82576	374	4.40497	374	8.43309	374	5.17995	374	5.67418	374	6.95691	374	8.41596
375	4.69975	375	5.81316	375	4.39908	375	8.42274	375	5.16832	375	5.66099	375	6.95089	375	8.40421
376	4.67817	376	5.80061	376	4.39327	376	8.41249	376	5.15682	376	5.64792	376	6.94488	376	8.39246
377	4.65668	377	5.7881	377	4.38753	377	8.40232	377	5.14545	377	5.63496	377	6.93887	377	8.38069
378	4.63527	378	5.77564	378	4.38188	378	8.39226	378	5.13419	378	5.62212	378	6.93287	378	8.36892
379	4.61393	379	5.76322	379	4.37629	379	8.38228	379	5.12306	379	5.60939	379	6.92687	379	8.35713
380	4.59269	380	5.75083	380	4.37078	380	8.3724	380	5.11206	380	5.59678	380	6.92087	380	8.34534
381	4.57154	381	5.73849	381	4.36534	381	8.36261	381	5.10118	381	5.58428	381	6.91488	381	8.33353
382	4.55047	382	5.72619	382	4.35997	382	8.35291	382	5.09042	382	5.57191	382	6.90889	382	8.3217
383	4.52949	383	5.71392	383	4.35467	383	8.34333	383	5.07979	383	5.55965	383	6.9029	383	8.30986
384	4.50859	384	5.7017	384	4.34943	384	8.33384	384	5.06929	384	5.54749	384	6.89692	384	8.298
385	4.48777	385	5.68951	385	4.34427	385	8.32444	385	5.05892	385	5.53545	385	6.89094	385	8.28612
386	4.46704	386	5.67736	386	4.33916	386	8.31515	386	5.04868	386	5.52353	386	6.88496	386	8.27422
387	4.4464	387	5.66524	387	4.33413	387	8.30596	387	5.03856	387	5.51172	387	6.87899	387	8.26231
388	4.42585	388	5.65317	388	4.32915	388	8.29688	388	5.02856	388	5.50003	388	6.87302	388	8.25037
389	4.40539	389	5.64114	389	4.32424	389	8.28791	389	5.0187	389	5.48845	389	6.86705	389	8.23842
390	4.38501	390	5.62915	390	4.31939	390	8.27904	390	5.00896	390	5.47697	390	6.86108	390	8.22645
391	4.36471	391	5.61719	391	4.3146	391	8.27027	391	4.99934	391	5.46561	391	6.8551	391	8.21446
392	4.3445	392	5.60527	392	4.30987	392	8.26162	392	4.98985	392	5.45435	392	6.84912	392	8.20244
393	4.32438	393	5.59339	393	4.30519	393	8.25307	393	4.98049	393	5.4432	393	6.84313	393	8.19039
394	4.30433	394	5.58154	394	4.30058	394	8.24463	394	4.97127	394	5.43216	394	6.83714	394	8.17832
395	4.28438	395	5.56973	395	4.29601	395	8.2363	395	4.96217	395	5.42124	395	6.83114	395	8.16622
396	4.26451	396	5.55795	396	4.2915	396	8.22809	396	4.95321	396	5.41041	396	6.82513	396	8.15409
397	4.24473	397	5.54621	397	4.28703	397	8.21998	397	4.94438	397	5.3997	397	6.81912	397	8.14194
398	4.22504	398	5.5345	398	4.28262	398	8.212	398	4.93568	398	5.3891	398	6.8131	398	8.12975
399	4.20544	399	5.52283	399	4.27825	399	8.20414	399	4.9271	399	5.3786	399	6.80707	399	8.11754
400	4.18591	400	5.51119	400	4.27393	400	8.19639	400	4.91865	400	5.36821	400	6.80104	400	8.10529
401	4.16648	401	5.49958	401	4.26965	401	8.18876	401	4.91033	401	5.35792	401	6.795	401	8.09301
402	4.14713	402	5.48801	402	4.26542	402	8.18124	402	4.90214	402	5.34773	402	6.78895	402	8.0807
403	4.12787	403	5.47647	403	4.26124	403	8.17385	403	4.89407	403	5.33764	403	6.78289	403	8.06837
404	4.10871	404	5.46498	404	4.2571	404	8.16658	404	4.88613	404	5.32766	404	6.77682	404	8.05601
405	4.08963	405	5.45352	405	4.253	405	8.15943	405	4.87833	405	5.31778	405	6.77074	405	8.04363
406	4.07064	406	5.44209	406	4.24895	406	8.1524	406	4.87065	406	5.30799	406	6.76465	406	8.03121
407	4.05173	407	5.4307	407	4.24494	407	8.14548	407	4.8631	407	5.29831	407	6.75855	407	8.01875
408	4.03292	408	5.41934	408	4.24096	408	8.13869	408	4.85568	408	5.28872	408	6.75243	408	8.00627
409	4.01419	409	5.40801	409	4.23702	409	8.13202	409	4.84839	409	5.27922	409	6.7463	409	7.99376
410	3.99556	410	5.39671	410	4.23311	410	8.12547	410	4.84122	410	5.26983	410	6.74015	410	7.9812
411	3.97701	411	5.38544	411	4.22924	411	8.11904	411	4.83418	411	5.26054	411	6.73398	411	7.96861
412	3.95855	412	5.3742	412	4.2254	412	8.11274	412	4.82727	412	5.25133	412	6.7278	412	7.95599
413	3.94018	413	5.36299	413	4.2216	413	8.10656	413	4.82048	413	5.24223	413	6.72161	413	7.94333
414	3.9219	414	5.35181	414	4.21783	414	8.10052	414	4.81381	414	5.23322	414	6.71541	414	7.93063
415	3.90371	415	5.34066	415	4.21408	415	8.0946	415	4.80728	415	5.2243	415	6.70918	415	7.9179
416	3.88561	416	5.32954	416	4.21037	416	8.08882	416	4.80087	416	5.21548	416	6.70293	416	7.90514
417	3.8676	417	5.31846	417	4.20668	417	8.08317	417	4.79458	417	5.20674	417	6.69667	417	7.89235
418	3.84968	418	5.3074	418	4.20301	418	8.07764	418	4.78842	418	5.1981	418	6.69039	418	7.87951
419	3.83186	419	5.29638	419	4.19938	419	8.07224	419	4.78238	419	5.18955	419	6.68409	419	7.86664
420	3.81412	420	5.28538	420	4.19577	420	8.06697	420	4.77647	420	5.18108	420	6.67778	420	7.85373
421	3.79648	421	5.27441	421	4.19219	421	8.06183	421	4.77068	421	5.1727	421	6.67143	421	7.84079
422	3.77893	422	5.26347	422	4.18863	422	8.05682	422	4.76502	422	5.16441	422	6.66507	422	7.8278
423	3.76148	423	5.25255	423	4.18509	423	8.05193	423	4.75947	423	5.1562	423	6.65869	423	7.81477
424	3.74412	424	5.24167	424	4.18157	424	8.04717	424	4.75406	424	5.14808	424	6.65228	424	7.8017
425	3.72686	425	5.23082	425	4.17808	425	8.04254	425	4.74876	425	5.14004	425	6.64584	425	7.7886
426	3.70968	426	5.22001	426	4.1746	426	8.03805	426	4.7436	426	5.13209	426	6.63939	426	7.77545
427	3.6926	427	5.20922	427	4.17114	427	8.03368	427	4.73856	427	5.12421	427	6.6329	427	7.76227
428	3.67562	428	5.19846	428	4.1677	428	8.02943	428	4.73365	428	5.11642	428	6.62639	428	7.74904
429	3.65873	429	5.18773	429	4.16427	429	8.02532	429	4.72886	429	5.10872	429	6.61986	429	7.73577
430	3.64193	430	5.17702	430	4.16086	430	8.02134	430	4.72419	430	5.10109	430	6.6133	430	7.72247
431	3.62523	431	5.16634	431	4.15746	431	8.01749	431	4.71965	431	5.09354	431	6.60671	431	7.70914
432	3.60863	432	5.1557	432	4.15409	432	8.01377	432	4.71522	432	5.08607	432	6.60009	432	7.69577
433	3.59213	433	5.14508	433	4.15072	433	8.01018	433	4.71094	433	5.07867	433	6.59344	433	7.68235
434	3.57572	434	5.13449	434	4.14737	434	8.00672	434	4.70677	434	5.07136	434	6.58678	434	7.66891
435	3.55941	435	5.12393	435	4.14404	435	8.00338	435	4.70272	435	5.06412	435	6.58008	435	7.65542
436	3.5432	436	5.11342	436	4.14071	436	8.00018	436	4.6988	436	5.05695	436	6.57335	436	7.64189
437	3.52708	437	5.10293	437	4.1374	437	7.9971	437	4.695	437	5.04986	437	6.56659	437	7.62833
438	3.51106	438	5.09247	438	4.1341	438	7.99416	438	4.69131	438	5.04284	438	6.5598	438	7.61474
439	3.49513	439	5.08203	439	4.13081	439	7.99134	439	4.68776	439	5.0359	439	6.55299	439	7.60112
440	3.47931	440	5.07163	440	4.12754	440	7.98865	440	4.68432	440	5.02903	440	6.54614	440	7.58745
441	3.46358	441	5.06124	441	4.12428	441	7.98609	441	4.68099	441	5.02223	441	6.53926	441	7.57375
442	3.44795	442	5.05089	442	4.12102	442	7.98366	442	4.67778	442	5.0155	442	6.53235	442	7.56002
443	3.43243	443	5.04057	443	4.11777	443	7.98136	443	4.67469	443	5.00884	443	6.52542	443	7.54624
444	3.417	444	5.03028	444	4.11453	444	7.9792	444	4.67171	444	5.00224	444	6.51846	444	7.53243
445	3.40167	445	5.02002	445	4.11128	445	7.97716	445	4.66885	445	4.99573	445	6.51146	445	7.51858
446	3.38645	446	5.00978	446	4.10805	446	7.97526	446	4.66611	446	4.98928	446	6.50442	446	7.50469
447	3.37133	447	4.99957	447	4.10481	447	7.97348	447	4.66347	447	4.98289	447	6.49736	447	7.49077
448	3.35631	448	4.98939	448	4.10158	448	7.97184	448	4.66095	448	4.97658	448	6.49025	448	7.47681
449	3.34139	449	4.97924	449	4.09835	449	7.97032	449	4.65854	449	4.97034	449	6.48311	449	7.46283
450	3.32657	450	4.96911	450	4.09513	450	7.96893	450	4.65624	450	4.96415	450	6.47593	450	7.44881
451	3.31185	451	4.95901	451	4.09191	451	7.96766	451	4.65405	451	4.95804	451	6.46871	451	7.43476
452	3.29724	452	4.94893	452	4.08869	452	7.96652	452	4.65198	452	4.95198	452	6.46147	452	7.42067
453	3.28272	453	4.93889	453	4.08548	453	7.96552	453	4.65001	453	4.94599	453	6.45418	453	7.40654
454	3.26832	454	4.92887	454	4.08227	454	7.96463	454	4.64815	454	4.94005	454	6.44686	454	7.39238
455	3.25401	455	4.91887	455	4.07907	455	7.96388	455	4.64639	455	4.93419	455	6.4395	455	7.37819
456	3.23981	456	4.90891	456	4.07588	456	7.96325	456	4.64474	456	4.92838	456	6.4321	456	7.36397
457	3.22571	457	4.89897	457	4.07268	457	7.96275	457	4.6432	457	4.92263	457	6.42466	457	7.34971
458	3.21172	458	4.88908	458	4.06949	458	7.96238	458	4.64178	458	4.91694	458	6.41717	458	7.33542
459	3.19783	459	4.87921	459	4.06629	459	7.96213	459	4.64046	459	4.91131	459	6.40966	459	7.3211
460	3.18405	460	4.86936	460	4.06309	460	7.962	460	4.63924	460	4.90574	460	6.4021	460	7.30674
461	3.17037	461	4.85955	461	4.05989	461	7.96199	461	4.63813	461	4.90021	461	6.3945	461	7.29235
462	3.1568	462	4.84976	462	4.05669	462	7.9621	462	4.63711	462	4.89475	462	6.38686	462	7.27795
463	3.14333	463	4.84	463	4.05348	463	7.96233	463	4.63619	463	4.88934	463	6.37918	463	7.26352
464	3.12997	464	4.83027	464	4.05027	464	7.96268	464	4.63537	464	4.88398	464	6.37146	464	7.24907
465	3.11672	465	4.82057	465	4.04708	465	7.96314	465	4.63465	465	4.87867	465	6.36369	465	7.23459
466	3.10357	466	4.8109	466	4.04388	466	7.96372	466	4.63403	466	4.87342	466	6.35588	466	7.22007
467	3.09054	467	4.80126	467	4.04068	467	7.96443	467	4.63351	467	4.86821	467	6.34802	467	7.20553
468	3.07761	468	4.79165	468	4.03747	468	7.96524	468	4.63308	468	4.86306	468	6.34012	468	7.19096
469	3.06479	469	4.78208	469	4.03426	469	7.96619	469	4.63275	469	4.85796	469	6.33218	469	7.17637
470	3.05207	470	4.77254	470	4.03105	470	7.96724	470	4.6325	470	4.8529	470	6.3242	470	7.16174
471	3.03947	471	4.76303	471	4.02783	471	7.96841	471	4.63235	471	4.8479	471	6.31618	471	7.14709
472	3.02698	472	4.75357	472	4.02461	472	7.96969	472	4.63229	472	4.84294	472	6.30812	472	7.13241
473	3.0146	473	4.74414	473	4.02139	473	7.97109	473	4.63232	473	4.83802	473	6.30001	473	7.11771
474	3.00234	474	4.73474	474	4.01816	474	7.97259	474	4.63243	474	4.83316	474	6.29186	474	7.10299
475	2.99019	475	4.72537	475	4.01492	475	7.97422	475	4.63263	475	4.82835	475	6.28368	475	7.08824
476	2.97815	476	4.71603	476	4.01168	476	7.97596	476	4.63292	476	4.82359	476	6.27544	476	7.07348
477	2.96622	477	4.70672	477	4.00843	477	7.97781	477	4.63329	477	4.81888	477	6.26716	477	7.05869
478	2.9544	478	4.69745	478	4.00518	478	7.97977	478	4.63375	478	4.81421	478	6.25883	478	7.04388
479	2.9427	479	4.68821	479	4.00192	479	7.98184	479	4.63428	479	4.80959	479	6.25046	479	7.02905
480	2.9311	480	4.67901	480	3.99866	480	7.98401	480	4.6349	480	4.805	480	6.24205	480	7.01422
481	2.91962	481	4.66984	481	3.99539	481	7.98628	481	4.6356	481	4.80046	481	6.2336	481	6.99937
482	2.90825	482	4.66071	482	3.99212	482	7.98866	482	4.63637	482	4.79597	482	6.22509	482	6.9845
483	2.897	483	4.65161	483	3.98884	483	7.99113	483	4.63723	483	4.79153	483	6.21655	483	6.96962
484	2.88585	484	4.64254	484	3.98555	484	7.99372	484	4.63816	484	4.78712	484	6.20795	484	6.95473
485	2.87483	485	4.63351	485	3.98227	485	7.9964	485	4.63916	485	4.78276	485	6.19931	485	6.93983
486	2.86391	486	4.62451	486	3.97898	486	7.99919	486	4.64027	486	4.77843	486	6.19063	486	6.92491
487	2.85311	487	4.61554	487	3.97568	487	8.00208	487	4.64146	487	4.77414	487	6.1819	487	6.90998
488	2.84242	488	4.60661	488	3.97238	488	8.00506	488	4.64272	488	4.76989	488	6.17312	488	6.89504
489	2.83185	489	4.59771	489	3.96907	489	8.00814	489	4.64404	489	4.76567	489	6.1643	489	6.88008
490	2.82139	490	4.58885	490	3.96576	490	8.01131	490	4.64544	490	4.7615	490	6.15544	490	6.86511
491	2.81105	491	4.58002	491	3.96245	491	8.01457	491	4.64692	491	4.75736	491	6.14652	491	6.85014
492	2.80082	492	4.57123	492	3.95912	492	8.01793	492	4.64846	492	4.75326	492	6.13756	492	6.83515
493	2.7907	493	4.56247	493	3.95579	493	8.02137	493	4.65008	493	4.74919	493	6.12855	493	6.82015
494	2.78071	494	4.55375	494	3.95247	494	8.0249	494	4.65175	494	4.74516	494	6.11949	494	6.80515
495	2.77082	495	4.54507	495	3.94913	495	8.02852	495	4.6535	495	4.74116	495	6.11037	495	6.79014
496	2.76106	496	4.53643	496	3.94579	496	8.03223	496	4.65531	496	4.73719	496	6.10122	496	6.77513
497	2.75142	497	4.52782	497	3.94244	497	8.03603	497	4.65719	497	4.73326	497	6.09202	497	6.76011
498	2.74189	498	4.51926	498	3.93909	498	8.03992	498	4.65912	498	4.72936	498	6.08277	498	6.74508
499	2.73248	499	4.51074	499	3.93574	499	8.04389	499	4.66111	499	4.72549	499	6.07347	499	6.73006
500	2.72318	500	4.50225	500	3.93239	500	8.04795	500	4.66316	500	4.72166	500	6.06412	500	6.71503
501	2.71401	501	4.49381	501	3.92904	501	8.05211	501	4.66526	501	4.71786	501	6.05473	501	6.70001
502	2.70495	502	4.4854	502	3.92567	502	8.05634	502	4.66742	502	4.71409	502	6.04529	502	6.68499
503	2.69602	503	4.47704	503	3.92231	503	8.06065	503	4.66963	503	4.71036	503	6.0358	503	6.66997
504	2.6872	504	4.46871	504	3.91894	504	8.06506	504	4.6719	504	4.70665	504	6.02626	504	6.65495
505	2.6785	505	4.46043	505	3.91556	505	8.06954	505	4.67421	505	4.70298	505	6.01667	505	6.63993
506	2.66992	506	4.45218	506	3.91218	506	8.07411	506	4.67658	506	4.69933	506	6.00703	506	6.62492
507	2.66146	507	4.44397	507	3.90879	507	8.07874	507	4.679	507	4.6957	507	5.99733	507	6.60992
508	2.65312	508	4.4358	508	3.90542	508	8.08345	508	4.68147	508	4.6921	508	5.98759	508	6.59492
509	2.6449	509	4.42768	509	3.90204	509	8.08823	509	4.68398	509	4.68853	509	5.9778	509	6.57993
510	2.63679	510	4.4196	510	3.89865	510	8.09309	510	4.68654	510	4.68498	510	5.96796	510	6.56496
511	2.62881	511	4.41156	511	3.89527	511	8.098	511	4.68914	511	4.68146	511	5.95807	511	6.54999
512	2.62094	512	4.40357	512	3.89187	512	8.103	512	4.69178	512	4.67797	512	5.94813	512	6.53503
513	2.6132	513	4.39562	513	3.88848	513	8.10806	513	4.69447	513	4.67451	513	5.93815	513	6.52009
514	2.60557	514	4.38771	514	3.88508	514	8.11318	514	4.69719	514	4.67106	514	5.92811	514	6.50515
515	2.59807	515	4.37984	515	3.88168	515	8.11837	515	4.69995	515	4.66764	515	5.91803	515	6.49023
516	2.59067	516	4.37202	516	3.87827	516	8.12363	516	4.70276	516	4.66425	516	5.9079	516	6.47532
517	2.5834	517	4.36425	517	3.87487	517	8.12894	517	4.7056	517	4.66088	517	5.89772	517	6.46041
518	2.57625	518	4.35651	518	3.87146	518	8.13432	518	4.70847	518	4.65753	518	5.88749	518	6.44553
519	2.56922	519	4.34883	519	3.86805	519	8.13977	519	4.71137	519	4.6542	519	5.87721	519	6.43066
520	2.56231	520	4.34118	520	3.86463	520	8.14528	520	4.71432	520	4.6509	520	5.8669	520	6.4158
521	2.55552	521	4.33359	521	3.86122	521	8.15084	521	4.71729	521	4.64762	521	5.85654	521	6.40096
522	2.54885	522	4.32604	522	3.8578	522	8.15647	522	4.7203	522	4.64435	522	5.84615	522	6.38614
523	2.5423	523	4.31854	523	3.85438	523	8.16214	523	4.72333	523	4.64112	523	5.83571	523	6.37134
524	2.53587	524	4.31108	524	3.85096	524	8.16787	524	4.72638	524	4.63791	524	5.82522	524	6.35656
525	2.52955	525	4.30366	525	3.84754	525	8.17363	525	4.72946	525	4.63472	525	5.81468	525	6.34181
526	2.52336	526	4.29629	526	3.84412	526	8.17946	526	4.73256	526	4.63156	526	5.80409	526	6.32709
527	2.51729	527	4.28897	527	3.8407	527	8.18532	527	4.73568	527	4.62843	527	5.79346	527	6.31239
528	2.51134	528	4.2817	528	3.83727	528	8.19124	528	4.73883	528	4.62532	528	5.78278	528	6.29772
529	2.50551	529	4.27447	529	3.83385	529	8.19719	529	4.742	529	4.62222	529	5.77206	529	6.28307
530	2.4998	530	4.26729	530	3.83043	530	8.20319	530	4.74519	530	4.61914	530	5.7613	530	6.26845
531	2.4942	531	4.26016	531	3.827	531	8.20922	531	4.74839	531	4.61609	531	5.75049	531	6.25385
532	2.48871	532	4.25307	532	3.82358	532	8.21529	532	4.75161	532	4.61305	532	5.73964	532	6.23928
533	2.48336	533	4.24604	533	3.82016	533	8.2214	533	4.75484	533	4.61002	533	5.72874	533	6.22475
534	2.47811	534	4.23905	534	3.81674	534	8.22753	534	4.7581	534	4.60702	534	5.71781	534	6.21025
535	2.47298	535	4.23211	535	3.81332	535	8.23369	535	4.76136	535	4.60402	535	5.70683	535	6.19579
536	2.46797	536	4.22522	536	3.80991	536	8.23988	536	4.76465	536	4.60106	536	5.6958	536	6.18136
537	2.46308	537	4.21838	537	3.8065	537	8.2461	537	4.76794	537	4.59811	537	5.68474	537	6.16697
538	2.45829	538	4.21158	538	3.8031	538	8.25234	538	4.77124	538	4.59518	538	5.67362	538	6.1526
539	2.45363	539	4.20483	539	3.7997	539	8.25862	539	4.77454	539	4.59226	539	5.66247	539	6.13827
540	2.44907	540	4.19814	540	3.7963	540	8.26493	540	4.77785	540	4.58935	540	5.65127	540	6.12398
541	2.44463	541	4.19148	541	3.79291	541	8.27126	541	4.78117	541	4.58646	541	5.64004	541	6.10972
542	2.44031	542	4.18488	542	3.78952	542	8.27761	542	4.78448	542	4.58358	542	5.62876	542	6.0955
543	2.43611	543	4.17833	543	3.78614	543	8.28399	543	4.78779	543	4.58071	543	5.61744	543	6.08132
544	2.43201	544	4.17182	544	3.78276	544	8.29038	544	4.79111	544	4.57787	544	5.60608	544	6.06717
545	2.42803	545	4.16537	545	3.77938	545	8.29679	545	4.79442	545	4.57503	545	5.59469	545	6.05307
546	2.42416	546	4.15897	546	3.77601	546	8.30321	546	4.79773	546	4.57221	546	5.58326	546	6.03901
547	2.42041	547	4.15262	547	3.77264	547	8.30965	547	4.80103	547	4.5694	547	5.5718	547	6.02499
548	2.41676	548	4.14632	548	3.76928	548	8.3161	548	4.80434	548	4.5666	548	5.5603	548	6.01101
549	2.41323	549	4.14006	549	3.76593	549	8.32256	549	4.80764	549	4.56381	549	5.54875	549	5.99708
550	2.40981	550	4.13386	550	3.76259	550	8.32903	550	4.81093	550	4.56103	550	5.53717	550	5.98319
551	2.4065	551	4.12771	551	3.75925	551	8.3355	551	4.81421	551	4.55826	551	5.52555	551	5.96935
552	2.40332	552	4.12161	552	3.75592	552	8.34198	552	4.81748	552	4.5555	552	5.5139	552	5.95556
553	2.40024	553	4.11555	553	3.7526	553	8.34847	553	4.82074	553	4.55275	553	5.50221	553	5.94183
554	2.39727	554	4.10955	554	3.74928	554	8.35497	554	4.82399	554	4.55001	554	5.49048	554	5.92815
555	2.3944	555	4.1036	555	3.74597	555	8.36146	555	4.82722	555	4.54729	555	5.47872	555	5.91453
556	2.39166	556	4.09769	556	3.74266	556	8.36797	556	4.83044	556	4.54457	556	5.46692	556	5.90096
557	2.38901	557	4.09185	557	3.73937	557	8.37446	557	4.83365	557	4.54186	557	5.45508	557	5.88743
558	2.38648	558	4.08605	558	3.73609	558	8.38096	558	4.83684	558	4.53916	558	5.44322	558	5.87396
559	2.38406	559	4.08031	559	3.73281	559	8.38745	559	4.84001	559	4.53647	559	5.43132	559	5.86055
560	2.38174	560	4.07462	560	3.72954	560	8.39393	560	4.84317	560	4.53379	560	5.41939	560	5.84718
561	2.37952	561	4.06898	561	3.72628	561	8.40041	561	4.8463	561	4.53112	561	5.40744	561	5.83387
562	2.37741	562	4.0634	562	3.72303	562	8.40688	562	4.84941	562	4.52846	562	5.39545	562	5.82061
563	2.3754	563	4.05787	563	3.71978	563	8.41334	563	4.8525	563	4.5258	563	5.38343	563	5.80741
564	2.37349	564	4.05239	564	3.71655	564	8.41978	564	4.85557	564	4.52317	564	5.37138	564	5.79427
565	2.37168	565	4.04696	565	3.71332	565	8.42621	565	4.85862	565	4.52054	565	5.35931	565	5.78119
566	2.36997	566	4.04159	566	3.7101	566	8.43262	566	4.86164	566	4.51791	566	5.3472	566	5.76817
567	2.36836	567	4.03627	567	3.70689	567	8.43902	567	4.86463	567	4.51529	567	5.33508	567	5.7552
568	2.36686	568	4.031	568	3.7037	568	8.44541	568	4.8676	568	4.51268	568	5.32292	568	5.7423
569	2.36544	569	4.02579	569	3.70051	569	8.45178	569	4.87054	569	4.51007	569	5.31074	569	5.72945
570	2.36413	570	4.02063	570	3.69734	570	8.45813	570	4.87344	570	4.50747	570	5.29854	570	5.71667
571	2.36291	571	4.01552	571	3.69417	571	8.46446	571	4.87631	571	4.50487	571	5.28631	571	5.70395
572	2.36179	572	4.01047	572	3.69102	572	8.47078	572	4.87915	572	4.50227	572	5.27406	572	5.69129
573	2.36076	573	4.00546	573	3.68789	573	8.47708	573	4.88196	573	4.49968	573	5.26179	573	5.6787
574	2.35982	574	4.00051	574	3.68476	574	8.48335	574	4.88473	574	4.4971	574	5.2495	574	5.66618
575	2.35898	575	3.99561	575	3.68164	575	8.4896	575	4.88747	575	4.49451	575	5.23719	575	5.65371
576	2.35823	576	3.99076	576	3.67853	576	8.49581	576	4.89017	576	4.49193	576	5.22485	576	5.64132
577	2.35757	577	3.98596	577	3.67544	577	8.502	577	4.89283	577	4.48935	577	5.2125	577	5.629
578	2.357	578	3.98122	578	3.67235	578	8.50815	578	4.89546	578	4.48677	578	5.20013	578	5.61674
579	2.35652	579	3.97652	579	3.66928	579	8.51427	579	4.89805	579	4.48421	579	5.18774	579	5.60456
580	2.35613	580	3.97188	580	3.66622	580	8.52035	580	4.90061	580	4.48164	580	5.17534	580	5.59244
581	2.35583	581	3.96729	581	3.66317	581	8.5264	581	4.90313	581	4.47908	581	5.16292	581	5.5804
582	2.35562	582	3.96274	582	3.66013	582	8.5324	582	4.90562	582	4.47652	582	5.15049	582	5.56843
583	2.3555	583	3.95826	583	3.6571	583	8.53837	583	4.90807	583	4.47396	583	5.13804	583	5.55653
584	2.35547	584	3.95382	584	3.65409	584	8.5443	584	4.91049	584	4.47141	584	5.12558	584	5.5447
585	2.35552	585	3.94943	585	3.65109	585	8.55019	585	4.91286	585	4.46887	585	5.1131	585	5.53294
586	2.35567	586	3.94509	586	3.64812	586	8.55603	586	4.9152	586	4.46633	586	5.10062	586	5.52126
587	2.3559	587	3.9408	587	3.64515	587	8.56184	587	4.91749	587	4.46379	587	5.08812	587	5.50964
588	2.35622	588	3.93656	588	3.6422	588	8.5676	588	4.91973	588	4.46126	588	5.07561	588	5.49811
589	2.35661	589	3.93237	589	3.63926	589	8.57331	589	4.92193	589	4.45872	589	5.06309	589	5.48665
590	2.35708	590	3.92822	590	3.63633	590	8.57898	590	4.92408	590	4.45619	590	5.05056	590	5.47527
591	2.35763	591	3.92414	591	3.63342	591	8.5846	591	4.92618	591	4.45366	591	5.03803	591	5.46397
592	2.35826	592	3.92011	592	3.63052	592	8.59016	592	4.92824	592	4.45113	592	5.02549	592	5.45274
593	2.35896	593	3.91612	593	3.62763	593	8.59568	593	4.93027	593	4.4486	593	5.01295	593	5.44159
594	2.35973	594	3.91219	594	3.62476	594	8.60114	594	4.93226	594	4.44607	594	5.0004	594	5.43051
595	2.3606	595	3.90832	595	3.6219	595	8.60655	595	4.9342	595	4.44354	595	4.98785	595	5.41951
596	2.36155	596	3.90449	596	3.61906	596	8.6119	596	4.93609	596	4.441	596	4.9753	596	5.4086
597	2.36256	597	3.90071	597	3.61623	597	8.6172	597	4.93792	597	4.43846	597	4.96275	597	5.39776
598	2.36364	598	3.89699	598	3.61342	598	8.62245	598	4.93971	598	4.43592	598	4.95021	598	5.387
599	2.3648	599	3.89331	599	3.61062	599	8.62764	599	4.94146	599	4.43338	599	4.93766	599	5.37632
600	2.36602	600	3.88968	600	3.60783	600	8.63278	600	4.94315	600	4.43083	600	4.92513	600	5.36573
601	2.36732	601	3.8861	601	3.60506	601	8.63786	601	4.94479	601	4.42828	601	4.9126	601	5.35521
602	2.36868	602	3.88257	602	3.6023	602	8.64289	602	4.9464	602	4.42573	602	4.90007	602	5.34478
603	2.37011	603	3.87908	603	3.59955	603	8.64785	603	4.94797	603	4.42318	603	4.88754	603	5.33442
604	2.37162	604	3.87564	604	3.59682	604	8.65275	604	4.94948	604	4.42062	604	4.87502	604	5.32415
605	2.37318	605	3.87225	605	3.5941	605	8.65759	605	4.95095	605	4.41806	605	4.86251	605	5.31396
606	2.3748	606	3.8689	606	3.5914	606	8.66237	606	4.95235	606	4.4155	606	4.85001	606	5.30384
607	2.37649	607	3.86559	607	3.58871	607	8.66708	607	4.9537	607	4.41293	607	4.83751	607	5.29381
608	2.37823	608	3.86235	608	3.58604	608	8.67174	608	4.955	608	4.41036	608	4.82503	608	5.28387
609	2.38003	609	3.85914	609	3.58339	609	8.67633	609	4.95625	609	4.40779	609	4.81256	609	5.274
610	2.38189	610	3.85598	610	3.58074	610	8.68085	610	4.95745	610	4.4052	610	4.80012	610	5.26422
611	2.3838	611	3.85287	611	3.57812	611	8.68532	611	4.95859	611	4.40262	611	4.78768	611	5.25453
612	2.38576	612	3.8498	612	3.5755	612	8.68971	612	4.95967	612	4.40003	612	4.77526	612	5.24492
613	2.38778	613	3.84677	613	3.5729	613	8.69405	613	4.96072	613	4.39744	613	4.76285	613	5.23539
614	2.38985	614	3.84379	614	3.57031	614	8.69831	614	4.96173	614	4.39485	614	4.75046	614	5.22595
615	2.39198	615	3.84085	615	3.56774	615	8.7025	615	4.96268	615	4.39226	615	4.73809	615	5.21659
616	2.39416	616	3.83796	616	3.56518	616	8.70661	616	4.96358	616	4.38966	616	4.72574	616	5.20731
617	2.3964	617	3.8351	617	3.56263	617	8.71066	617	4.96444	617	4.38706	617	4.71341	617	5.19812
618	2.39868	618	3.83229	618	3.56011	618	8.71464	618	4.96526	618	4.38445	618	4.70109	618	5.18901
619	2.40102	619	3.82952	619	3.55759	619	8.71854	619	4.96602	619	4.38183	619	4.6888	619	5.17998
620	2.4034	620	3.8268	620	3.5551	620	8.72238	620	4.96673	620	4.37921	620	4.67653	620	5.17104
621	2.40582	621	3.82411	621	3.55261	621	8.72614	621	4.96739	621	4.37658	621	4.66428	621	5.1622
622	2.40829	622	3.82146	622	3.55014	622	8.72983	622	4.96799	622	4.37394	622	4.65205	622	5.15343
623	2.4108	623	3.81885	623	3.54768	623	8.73345	623	4.96854	623	4.3713	623	4.63986	623	5.14475
624	2.41336	624	3.81628	624	3.54524	624	8.73699	624	4.96904	624	4.36864	624	4.62769	624	5.13617
625	2.41595	625	3.81377	625	3.54281	625	8.74045	625	4.9695	625	4.36598	625	4.61555	625	5.12766
626	2.41858	626	3.81129	626	3.54039	626	8.74384	626	4.9699	626	4.36331	626	4.60343	626	5.11925
627	2.42124	627	3.80884	627	3.53799	627	8.74716	627	4.97024	627	4.36063	627	4.59135	627	5.11092
628	2.42394	628	3.80645	628	3.53559	628	8.75042	628	4.97053	628	4.35795	628	4.57929	628	5.10268
629	2.42668	629	3.80409	629	3.53321	629	8.7536	629	4.97077	629	4.35526	629	4.56726	629	5.09452
630	2.42946	630	3.80176	630	3.53085	630	8.7567	630	4.97096	630	4.35258	630	4.55527	630	5.08645
631	2.43226	631	3.79948	631	3.5285	631	8.75973	631	4.97109	631	4.34989	631	4.54331	631	5.07847
632	2.4351	632	3.79723	632	3.52617	632	8.76268	632	4.97116	632	4.34719	632	4.53138	632	5.07057
633	2.43798	633	3.79502	633	3.52385	633	8.76556	633	4.97119	633	4.34447	633	4.51949	633	5.06275
634	2.44088	634	3.79285	634	3.52154	634	8.76836	634	4.97115	634	4.34175	634	4.50764	634	5.05502
635	2.44382	635	3.79072	635	3.51925	635	8.77109	635	4.97108	635	4.33902	635	4.49583	635	5.04738
636	2.44679	636	3.78862	636	3.51697	636	8.77374	636	4.97095	636	4.33628	636	4.48406	636	5.03982
637	2.44978	637	3.78656	637	3.5147	637	8.77631	637	4.97077	637	4.33353	637	4.47233	637	5.03235
638	2.45279	638	3.78454	638	3.51245	638	8.7788	638	4.97054	638	4.33077	638	4.46064	638	5.02496
639	2.45582	639	3.78255	639	3.51021	639	8.78121	639	4.97028	639	4.32799	639	4.44899	639	5.01766
640	2.45888	640	3.7806	640	3.50799	640	8.78355	640	4.96995	640	4.32522	640	4.43738	640	5.01045
641	2.46195	641	3.77868	641	3.50578	641	8.78582	641	4.9696	641	4.32243	641	4.42581	641	5.00331
642	2.46505	642	3.77679	642	3.50358	642	8.78801	642	4.9692	642	4.31965	642	4.41429	642	4.99626
643	2.46818	643	3.77494	643	3.50139	643	8.79013	643	4.96874	643	4.31686	643	4.40281	643	4.9893
644	2.47132	644	3.77312	644	3.49921	644	8.79217	644	4.96824	644	4.31405	644	4.39137	644	4.98243
645	2.47448	645	3.77132	645	3.49704	645	8.79413	645	4.96768	645	4.31124	645	4.37999	645	4.97563
646	2.47767	646	3.76956	646	3.49488	646	8.79601	646	4.96709	646	4.30841	646	4.36866	646	4.96892
647	2.48087	647	3.76784	647	3.49274	647	8.79781	647	4.96646	647	4.30558	647	4.35737	647	4.96229
648	2.48408	648	3.76614	648	3.49062	648	8.79954	648	4.96579	648	4.30273	648	4.34613	648	4.95575
649	2.4873	649	3.76448	649	3.48851	649	8.80118	649	4.96506	649	4.29987	649	4.33495	649	4.94928
650	2.49055	650	3.76285	650	3.4864	650	8.80275	650	4.9643	650	4.297	650	4.32384	650	4.9429
651	2.4938	651	3.76126	651	3.48431	651	8.80424	651	4.96349	651	4.29411	651	4.31278	651	4.9366
652	2.49707	652	3.7597	652	3.48223	652	8.80566	652	4.96264	652	4.29122	652	4.30177	652	4.93038
653	2.50034	653	3.75819	653	3.48016	653	8.80701	653	4.96174	653	4.28831	653	4.29082	653	4.92423
654	2.50362	654	3.75669	654	3.4781	654	8.80828	654	4.9608	654	4.28539	654	4.27993	654	4.91817
655	2.5069	655	3.75523	655	3.47605	655	8.80948	655	4.95982	655	4.28245	655	4.26909	655	4.91219
656	2.5102	656	3.75379	656	3.47402	656	8.81059	656	4.9588	656	4.27951	656	4.2583	656	4.9063
657	2.51351	657	3.75238	657	3.472	657	8.81163	657	4.95773	657	4.27656	657	4.24758	657	4.90049
658	2.51684	658	3.751	658	3.46998	658	8.8126	658	4.95662	658	4.2736	658	4.23691	658	4.89477
659	2.52017	659	3.74964	659	3.46797	659	8.81349	659	4.95547	659	4.27062	659	4.2263	659	4.88912
660	2.5235	660	3.74831	660	3.46598	660	8.81431	660	4.95428	660	4.26764	660	4.21575	660	4.88355
661	2.52684	661	3.747	661	3.46398	661	8.81505	661	4.95304	661	4.26464	661	4.20527	661	4.87806
662	2.53019	662	3.74573	662	3.462	662	8.81573	662	4.95178	662	4.26162	662	4.19486	662	4.87265
663	2.53353	663	3.74449	663	3.46002	663	8.81634	663	4.95047	663	4.2586	663	4.18451	663	4.86731
664	2.53688	664	3.74327	664	3.45805	664	8.81687	664	4.94913	664	4.25557	664	4.17422	664	4.86205
665	2.54023	665	3.74208	665	3.45609	665	8.81733	665	4.94774	665	4.25252	665	4.164	665	4.85686
666	2.54358	666	3.74091	666	3.45414	666	8.81772	666	4.94633	666	4.24947	666	4.15384	666	4.85175
667	2.54693	667	3.73976	667	3.4522	667	8.81803	667	4.94489	667	4.24641	667	4.14375	667	4.84671
668	2.55027	668	3.73864	668	3.45026	668	8.81827	668	4.94341	668	4.24333	668	4.13373	668	4.84176
669	2.55362	669	3.73755	669	3.44833	669	8.81844	669	4.94189	669	4.24025	669	4.12378	669	4.83688
670	2.55696	670	3.73647	670	3.4464	670	8.81855	670	4.94034	670	4.23715	670	4.11389	670	4.83208
671	2.5603	671	3.73541	671	3.44448	671	8.81859	671	4.93875	671	4.23403	671	4.10408	671	4.82736
672	2.56363	672	3.73437	672	3.44257	672	8.81856	672	4.93714	672	4.23091	672	4.09433	672	4.82271
673	2.56696	673	3.73336	673	3.44066	673	8.81847	673	4.9355	673	4.22777	673	4.08465	673	4.81813
674	2.57028	674	3.73235	674	3.43876	674	8.81831	674	4.93384	674	4.22462	674	4.07505	674	4.81362
675	2.57359	675	3.73138	675	3.43686	675	8.81807	675	4.93216	675	4.22148	675	4.06552	675	4.80918
676	2.57689	676	3.73042	676	3.43497	676	8.81778	676	4.93045	676	4.21831	676	4.05606	676	4.80481
677	2.58019	677	3.72948	677	3.43308	677	8.81742	677	4.92871	677	4.21514	677	4.04666	677	4.80052
678	2.58348	678	3.72856	678	3.4312	678	8.81699	678	4.92695	678	4.21196	678	4.03735	678	4.7963
679	2.58677	679	3.72766	679	3.42933	679	8.81652	679	4.92515	679	4.20877	679	4.0281	679	4.79217
680	2.59006	680	3.72678	680	3.42745	680	8.81597	680	4.92334	680	4.20557	680	4.01893	680	4.7881
681	2.59333	681	3.72592	681	3.42558	681	8.81536	681	4.92149	681	4.20235	681	4.00983	681	4.7841
682	2.59659	682	3.72508	682	3.42372	682	8.81468	682	4.91962	682	4.19912	682	4.0008	682	4.78017
683	2.59983	683	3.72426	683	3.42186	683	8.81394	683	4.91773	683	4.19588	683	3.99185	683	4.7763
684	2.60306	684	3.72346	684	3.42001	684	8.81314	684	4.91584	684	4.19263	684	3.98297	684	4.77249
685	2.60627	685	3.72269	685	3.41816	685	8.81227	685	4.91394	685	4.18936	685	3.97417	685	4.76875
686	2.60948	686	3.72193	686	3.41631	686	8.81134	686	4.91202	686	4.18608	686	3.96545	686	4.76509
687	2.61269	687	3.72118	687	3.41447	687	8.81034	687	4.91008	687	4.1828	687	3.95681	687	4.76148
688	2.6159	688	3.72045	688	3.41262	688	8.80929	688	4.90812	688	4.17951	688	3.94825	688	4.75794
689	2.61909	689	3.71973	689	3.41078	689	8.80818	689	4.90614	689	4.1762	689	3.93976	689	4.75446
690	2.62226	690	3.71903	690	3.40894	690	8.80702	690	4.90415	690	4.17289	690	3.93135	690	4.75104
691	2.62542	691	3.71834	691	3.4071	691	8.80579	691	4.90214	691	4.16957	691	3.92301	691	4.74767
692	2.62856	692	3.71768	692	3.40526	692	8.80451	692	4.90013	692	4.16624	692	3.91476	692	4.74437
693	2.63169	693	3.71704	693	3.40341	693	8.80317	693	4.89812	693	4.1629	693	3.90658	693	4.74113
694	2.63479	694	3.71641	694	3.40157	694	8.80178	694	4.8961	694	4.15955	694	3.89848	694	4.73794
695	2.63788	695	3.71579	695	3.39972	695	8.80033	695	4.89408	695	4.15619	695	3.89046	695	4.73481
696	2.64096	696	3.71518	696	3.39788	696	8.79884	696	4.89205	696	4.15283	696	3.88253	696	4.73174
697	2.64402	697	3.71458	697	3.39603	697	8.7973	697	4.89	697	4.14948	697	3.87468	697	4.72872
698	2.64707	698	3.71399	698	3.39418	698	8.79571	698	4.88795	698	4.14612	698	3.86691	698	4.72577
699	2.65011	699	3.71341	699	3.39233	699	8.79407	699	4.88589	699	4.14275	699	3.85923	699	4.72288
700	2.65312	700	3.71286	700	3.39049	700	8.79239	700	4.88383	700	4.13937	700	3.85164	700	4.72004
701	2.65612	701	3.71232	701	3.38865	701	8.79066	701	4.88177	701	4.13598	701	3.84412	701	4.71725
702	2.65911	702	3.7118	702	3.3868	702	8.78889	702	4.87971	702	4.13258	702	3.83668	702	4.71451
703	2.66207	703	3.71128	703	3.38495	703	8.78707	703	4.87765	703	4.12918	703	3.82932	703	4.71183
704	2.66502	704	3.71077	704	3.3831	704	8.7852	704	4.87558	704	4.12577	704	3.82205	704	4.7092
705	2.66796	705	3.71028	705	3.38124	705	8.7833	705	4.87352	705	4.12236	705	3.81485	705	4.70661
706	2.67087	706	3.7098	706	3.37937	706	8.78135	706	4.87145	706	4.11893	706	3.80774	706	4.70407
707	2.67376	707	3.70935	707	3.37751	707	8.77935	707	4.86939	707	4.1155	707	3.8007	707	4.70158
708	2.67665	708	3.7089	708	3.37564	708	8.77732	708	4.86734	708	4.11208	708	3.79376	708	4.69913
709	2.67951	709	3.70846	709	3.37377	709	8.77524	709	4.86529	709	4.10864	709	3.78691	709	4.69673
710	2.68236	710	3.70804	710	3.37191	710	8.77312	710	4.86325	710	4.1052	710	3.78013	710	4.69439
711	2.68519	711	3.70762	711	3.37004	711	8.77097	711	4.86121	711	4.10175	711	3.77344	711	4.6921
712	2.68801	712	3.70722	712	3.36816	712	8.76879	712	4.85918	712	4.09829	712	3.76683	712	4.68984
713	2.6908	713	3.70683	713	3.36627	713	8.76657	713	4.85716	713	4.09483	713	3.7603	713	4.68763
714	2.69358	714	3.70645	714	3.36438	714	8.76433	714	4.85515	714	4.09136	714	3.75386	714	4.68546
715	2.69634	715	3.70607	715	3.36248	715	8.76206	715	4.85316	715	4.08788	715	3.74749	715	4.68332
716	2.69908	716	3.70571	716	3.36058	716	8.75975	716	4.85119	716	4.08439	716	3.74121	716	4.68123
717	2.70181	717	3.70535	717	3.35867	717	8.75741	717	4.84923	717	4.08091	717	3.73502	717	4.67918
718	2.70454	718	3.705	718	3.35676	718	8.75504	718	4.84729	718	4.07742	718	3.72891	718	4.67717
719	2.70725	719	3.70466	719	3.35484	719	8.75263	719	4.84536	719	4.07393	719	3.72288	719	4.6752
720	2.70996	720	3.70433	720	3.35291	720	8.75019	720	4.84344	720	4.07043	720	3.71694	720	4.67326
721	2.71265	721	3.70401	721	3.35097	721	8.74774	721	4.84155	721	4.06693	721	3.71108	721	4.67136
722	2.71533	722	3.70371	722	3.34903	722	8.74525	722	4.83967	722	4.06342	722	3.7053	722	4.66949
723	2.718	723	3.70342	723	3.34708	723	8.74273	723	4.83781	723	4.05991	723	3.6996	723	4.66767
724	2.72065	724	3.70313	724	3.34511	724	8.74019	724	4.83597	724	4.05639	724	3.69399	724	4.66587
725	2.7233	725	3.70285	725	3.34314	725	8.73762	725	4.83416	725	4.05287	725	3.68846	725	4.66411
726	2.72594	726	3.70259	726	3.34115	726	8.73502	726	4.83237	726	4.04934	726	3.68302	726	4.66239
727	2.72858	727	3.70233	727	3.33916	727	8.73239	727	4.83061	727	4.04581	727	3.67765	727	4.66068
728	2.7312	728	3.70209	728	3.33716	728	8.72974	728	4.82891	728	4.04228	728	3.67238	728	4.65901
729	2.73381	729	3.70186	729	3.33515	729	8.72706	729	4.82723	729	4.03875	729	3.6672	729	4.65737
730	2.73641	730	3.70165	730	3.33314	730	8.72436	730	4.82557	730	4.03522	730	3.66209	730	4.65576
731	2.739	731	3.70145	731	3.33112	731	8.72165	731	4.82394	731	4.0317	731	3.65706	731	4.65417
732	2.74158	732	3.70126	732	3.32909	732	8.71892	732	4.82235	732	4.02817	732	3.65211	732	4.65262
733	2.74415	733	3.70109	733	3.32705	733	8.71618	733	4.82078	733	4.02465	733	3.64725	733	4.65109
734	2.74671	734	3.70092	734	3.32499	734	8.71343	734	4.81924	734	4.02112	734	3.64247	734	4.64958
735	2.74926	735	3.70077	735	3.32292	735	8.71066	735	4.81774	735	4.0176	735	3.63776	735	4.64809
736	2.7518	736	3.70062	736	3.32085	736	8.70788	736	4.81628	736	4.01407	736	3.63313	736	4.64664
737	2.75434	737	3.70049	737	3.31877	737	8.70508	737	4.81485	737	4.01055	737	3.62858	737	4.6452
738	2.75687	738	3.70037	738	3.31668	738	8.70226	738	4.81346	738	4.00702	738	3.6241	738	4.64378
739	2.75939	739	3.70025	739	3.31458	739	8.69944	739	4.81211	739	4.0035	739	3.61971	739	4.64238
740	2.7619	740	3.70014	740	3.31247	740	8.69661	740	4.8108	740	3.99997	740	3.61538	740	4.64101
741	2.76442	741	3.70004	741	3.31035	741	8.69376	741	4.80953	741	3.99645	741	3.61114	741	4.63965
742	2.76694	742	3.69995	742	3.30822	742	8.6909	742	4.80829	742	3.99292	742	3.60697	742	4.63831
743	2.76946	743	3.69988	743	3.30607	743	8.68803	743	4.80711	743	3.9894	743	3.60288	743	4.63699
744	2.77198	744	3.6998	744	3.30391	744	8.68516	744	4.80597	744	3.98588	744	3.59886	744	4.6357
745	2.7745	745	3.69974	745	3.30174	745	8.68227	745	4.80488	745	3.98236	745	3.59492	745	4.63441
746	2.77702	746	3.69969	746	3.29957	746	8.67937	746	4.80383	746	3.97886	746	3.59106	746	4.63315
747	2.77953	747	3.69965	747	3.29738	747	8.67647	747	4.80283	747	3.97536	747	3.58727	747	4.63191
748	2.78204	748	3.69962	748	3.29518	748	8.67355	748	4.80187	748	3.97186	748	3.58355	748	4.63067
749	2.78456	749	3.69961	749	3.29296	749	8.67064	749	4.80096	749	3.96837	749	3.57991	749	4.62946
750	2.78708	750	3.6996	750	3.29073	750	8.66772	750	4.8001	750	3.96489	750	3.57635	750	4.62825
751	2.78961	751	3.6996	751	3.2885	751	8.6648	751	4.79928	751	3.96142	751	3.57286	751	4.62706
752	2.79213	752	3.69962	752	3.28625	752	8.66189	752	4.79852	752	3.95795	752	3.56947	752	4.62588
753	2.79466	753	3.69965	753	3.28399	753	8.65898	753	4.79782	753	3.95449	753	3.56614	753	4.62472
754	2.7972	754	3.69968	754	3.28172	754	8.65606	754	4.79716	754	3.95103	754	3.56289	754	4.62357
755	2.79975	755	3.69973	755	3.27944	755	8.65316	755	4.79656	755	3.94758	755	3.55971	755	4.62242
756	2.8023	756	3.69979	756	3.27714	756	8.65025	756	4.79602	756	3.94413	756	3.55661	756	4.62128
757	2.80486	757	3.69987	757	3.27483	757	8.64735	757	4.79553	757	3.9407	757	3.55357	757	4.62015
758	2.80743	758	3.69996	758	3.2725	758	8.64446	758	4.79511	758	3.93727	758	3.55061	758	4.61902
759	2.81002	759	3.70006	759	3.27017	759	8.64158	759	4.79474	759	3.93385	759	3.54772	759	4.61789
760	2.81262	760	3.70017	760	3.26781	760	8.63869	760	4.79443	760	3.93043	760	3.5449	760	4.61677
761	2.81523	761	3.70029	761	3.26545	761	8.63583	761	4.79417	761	3.92702	761	3.54215	761	4.61566
762	2.81785	762	3.70044	762	3.26307	762	8.63297	762	4.79397	762	3.92362	762	3.53947	762	4.61456
763	2.82049	763	3.70059	763	3.26068	763	8.63011	763	4.79383	763	3.92022	763	3.53685	763	4.61345
764	2.82314	764	3.70075	764	3.25828	764	8.62727	764	4.79375	764	3.91684	764	3.5343	764	4.61236
765	2.8258	765	3.70094	765	3.25586	765	8.62443	765	4.79373	765	3.91346	765	3.53181	765	4.61126
766	2.82849	766	3.70114	766	3.25344	766	8.6216	766	4.79376	766	3.91008	766	3.52939	766	4.61016
767	2.8312	767	3.70136	767	3.25101	767	8.61877	767	4.79386	767	3.90672	767	3.52703	767	4.60906
768	2.83392	768	3.7016	768	3.24855	768	8.61595	768	4.79405	768	3.90337	768	3.52473	768	4.60798
769	2.83668	769	3.70185	769	3.24609	769	8.61314	769	4.79429	769	3.90002	769	3.52249	769	4.60688
770	2.83945	770	3.70211	770	3.24361	770	8.61034	770	4.7946	770	3.89668	770	3.52032	770	4.60579
771	2.84224	771	3.70239	771	3.24113	771	8.60755	771	4.79499	771	3.89336	771	3.5182	771	4.60469
772	2.84506	772	3.70269	772	3.23865	772	8.60479	772	4.79544	772	3.89004	772	3.51615	772	4.60359
773	2.84789	773	3.703	773	3.23615	773	8.60204	773	4.79596	773	3.88673	773	3.51416	773	4.60249
774	2.85074	774	3.70332	774	3.23365	774	8.5993	774	4.79654	774	3.88343	774	3.51224	774	4.60138
775	2.85362	775	3.70368	775	3.23113	775	8.59657	775	4.79719	775	3.88015	775	3.51038	775	4.60028
776	2.85652	776	3.70405	776	3.22859	776	8.59386	776	4.79791	776	3.87687	776	3.50858	776	4.59918
777	2.85944	777	3.70444	777	3.22605	777	8.59117	777	4.7987	777	3.87361	777	3.50684	777	4.59808
778	2.86239	778	3.70485	778	3.22351	778	8.5885	778	4.79956	778	3.87037	778	3.50515	778	4.59698
779	2.86537	779	3.70528	779	3.22096	779	8.58585	779	4.8005	779	3.86713	779	3.50353	779	4.59586
780	2.86837	780	3.70573	780	3.21839	780	8.58322	780	4.80151	780	3.86391	780	3.50198	780	4.59474
781	2.8714	781	3.70621	781	3.21582	781	8.58059	781	4.80262	781	3.86069	781	3.50048	781	4.59361
782	2.87447	782	3.7067	782	3.21322	782	8.57799	782	4.8038	782	3.85749	782	3.49906	782	4.59248
783	2.87757	783	3.70722	783	3.21062	783	8.5754	783	4.80507	783	3.85431	783	3.49769	783	4.59135
784	2.88071	784	3.70776	784	3.20801	784	8.57283	784	4.80641	784	3.85113	784	3.49638	784	4.59021
785	2.88389	785	3.70832	785	3.20539	785	8.57028	785	4.80783	785	3.84797	785	3.49512	785	4.58907
786	2.8871	786	3.70891	786	3.20275	786	8.56774	786	4.80932	786	3.84482	786	3.49391	786	4.58791
787	2.89034	787	3.70953	787	3.20011	787	8.56522	787	4.81088	787	3.84168	787	3.49275	787	4.58675
788	2.89361	788	3.71018	788	3.19745	788	8.56271	788	4.81252	788	3.83856	788	3.49165	788	4.58557
789	2.89692	789	3.71086	789	3.19479	789	8.56021	789	4.81424	789	3.83546	789	3.49061	789	4.58438
790	2.90027	790	3.71155	790	3.19212	790	8.55774	790	4.81603	790	3.83237	790	3.48961	790	4.58319
791	2.90365	791	3.71228	791	3.18943	791	8.55528	791	4.8179	791	3.8293	791	3.48866	791	4.58198
792	2.90708	792	3.71304	792	3.18674	792	8.55284	792	4.81985	792	3.82624	792	3.48776	792	4.58076
793	2.91054	793	3.71383	793	3.18405	793	8.55044	793	4.82188	793	3.82319	793	3.48692	793	4.57953
794	2.91404	794	3.71465	794	3.18134	794	8.54805	794	4.82399	794	3.82016	794	3.48612	794	4.57829
795	2.91758	795	3.71549	795	3.17862	795	8.54569	795	4.82618	795	3.81714	795	3.48536	795	4.57704
796	2.92117	796	3.71635	796	3.17589	796	8.54334	796	4.82845	796	3.81415	796	3.48466	796	4.57577
797	2.92481	797	3.71725	797	3.17315	797	8.54102	797	4.8308	797	3.81118	797	3.484	797	4.57449
798	2.92848	798	3.71817	798	3.17041	798	8.53872	798	4.83323	798	3.80822	798	3.48338	798	4.57319
799	2.9322	799	3.71912	799	3.16765	799	8.53644	799	4.83573	799	3.80528	799	3.48282	799	4.57189
800	2.93596	800	3.7201	800	3.16489	800	8.53418	800	4.83832	800	3.80235	800	3.4823	800	4.57058
801	2.93976	801	3.72111	801	3.16213	801	8.53195	801	4.84098	801	3.79944	801	3.48184	801	4.56926
802	2.94361	802	3.72215	802	3.15935	802	8.52973	802	4.84373	802	3.79655	802	3.48142	802	4.56793
803	2.9475	803	3.72323	803	3.15657	803	8.52754	803	4.84655	803	3.79368	803	3.48105	803	4.56659
804	2.95144	804	3.72435	804	3.1538	804	8.52537	804	4.84946	804	3.79082	804	3.48072	804	4.56523
805	2.95542	805	3.72552	805	3.15101	805	8.52322	805	4.85245	805	3.78798	805	3.48043	805	4.56386
806	2.95945	806	3.72672	806	3.14822	806	8.52109	806	4.85551	806	3.78516	806	3.48018	806	4.56248
807	2.96353	807	3.72796	807	3.14542	807	8.51898	807	4.85866	807	3.78235	807	3.47998	807	4.56108
808	2.96766	808	3.72924	808	3.14262	808	8.5169	808	4.86189	808	3.77956	808	3.47981	808	4.55967
809	2.97183	809	3.73055	809	3.13982	809	8.51483	809	4.86521	809	3.77679	809	3.47968	809	4.55826
810	2.97605	810	3.7319	810	3.13701	810	8.51279	810	4.86862	810	3.77403	810	3.47958	810	4.55683
811	2.98033	811	3.73329	811	3.13421	811	8.51078	811	4.8721	811	3.77129	811	3.47952	811	4.55539
812	2.98467	812	3.73471	812	3.13139	812	8.50879	812	4.87566	812	3.76857	812	3.4795	812	4.55392
813	2.98905	813	3.73618	813	3.12858	813	8.50682	813	4.87932	813	3.76588	813	3.47952	813	4.55245
814	2.99348	814	3.73769	814	3.12577	814	8.50487	814	4.88306	814	3.76321	814	3.47957	814	4.55096
815	2.99797	815	3.73923	815	3.12296	815	8.50294	815	4.88688	815	3.76056	815	3.47966	815	4.54946
816	3.0025	816	3.74081	816	3.12015	816	8.50104	816	4.89078	816	3.75793	816	3.47978	816	4.54794
817	3.0071	817	3.74243	817	3.11734	817	8.49916	817	4.89476	817	3.75532	817	3.47996	817	4.54641
818	3.01175	818	3.74409	818	3.11453	818	8.49731	818	4.89883	818	3.75274	818	3.48018	818	4.54486
819	3.01646	819	3.74579	819	3.11172	819	8.49547	819	4.90298	819	3.75017	819	3.48043	819	4.5433
820	3.02122	820	3.74754	820	3.10891	820	8.49365	820	4.90722	820	3.74763	820	3.48072	820	4.54172
821	3.02603	821	3.74934	821	3.1061	821	8.49185	821	4.91155	821	3.7451	821	3.48104	821	4.54013
822	3.0309	822	3.75119	822	3.10329	822	8.49008	822	4.91597	822	3.74259	822	3.48139	822	4.53853
823	3.03582	823	3.75308	823	3.10049	823	8.48833	823	4.92049	823	3.7401	823	3.48178	823	4.5369
824	3.04081	824	3.75502	824	3.09768	824	8.4866	824	4.9251	824	3.73763	824	3.48221	824	4.53527
825	3.04585	825	3.75701	825	3.09488	825	8.48489	825	4.92978	825	3.73518	825	3.48266	825	4.53361
826	3.05097	826	3.75905	826	3.09208	826	8.4832	826	4.93455	826	3.73275	826	3.48315	826	4.53195
827	3.05615	827	3.76112	827	3.08929	827	8.48153	827	4.93941	827	3.73035	827	3.48368	827	4.53028
828	3.06138	828	3.76327	828	3.08651	828	8.47988	828	4.94435	828	3.72797	828	3.48423	828	4.52859
829	3.06668	829	3.76546	829	3.08373	829	8.47826	829	4.94937	829	3.72561	829	3.48481	829	4.52689
830	3.07204	830	3.76771	830	3.08096	830	8.47666	830	4.95448	830	3.72328	830	3.48542	830	4.52518
831	3.07745	831	3.77001	831	3.07819	831	8.47508	831	4.95967	831	3.72097	831	3.48606	831	4.52347
832	3.08293	832	3.77236	832	3.07543	832	8.47352	832	4.96494	832	3.71867	832	3.48673	832	4.52174
833	3.08846	833	3.77475	833	3.07268	833	8.47198	833	4.9703	833	3.7164	833	3.48744	833	4.52001
834	3.09405	834	3.77719	834	3.06993	834	8.47046	834	4.97574	834	3.71414	834	3.48817	834	4.51826
835	3.09972	835	3.77969	835	3.06719	835	8.46895	835	4.98126	835	3.71191	835	3.48893	835	4.5165
836	3.10544	836	3.78226	836	3.06446	836	8.46746	836	4.98686	836	3.7097	836	3.48972	836	4.51472
837	3.11124	837	3.78487	837	3.06174	837	8.46599	837	4.99253	837	3.70751	837	3.49054	837	4.51294
838	3.11709	838	3.78753	838	3.05903	838	8.46455	838	4.99829	838	3.70534	838	3.49138	838	4.51115
839	3.123	839	3.79027	839	3.05633	839	8.46313	839	5.00413	839	3.7032	839	3.49226	839	4.50934
840	3.12897	840	3.79306	840	3.05364	840	8.46172	840	5.01005	840	3.7011	840	3.49317	840	4.50753
841	3.135	841	3.7959	841	3.05097	841	8.46034	841	5.01605	841	3.69901	841	3.4941	841	4.50571
842	3.1411	842	3.7988	842	3.0483	842	8.45896	842	5.02214	842	3.69696	842	3.49506	842	4.50388
843	3.14725	843	3.80175	843	3.04565	843	8.4576	843	5.02831	843	3.69492	843	3.49604	843	4.50206
844	3.15347	844	3.80476	844	3.04301	844	8.45627	844	5.03455	844	3.69291	844	3.49706	844	4.50022
845	3.15976	845	3.80783	845	3.04038	845	8.45494	845	5.04086	845	3.69092	845	3.49811	845	4.49837
846	3.1661	846	3.81095	846	3.03777	846	8.45364	846	5.04726	846	3.68896	846	3.4992	846	4.49652
847	3.17252	847	3.81414	847	3.03518	847	8.45234	847	5.05373	847	3.68701	847	3.50031	847	4.49465
848	3.17901	848	3.8174	848	3.0326	848	8.45107	848	5.06028	848	3.68509	848	3.50145	848	4.49279
849	3.18557	849	3.82072	849	3.03003	849	8.4498	849	5.06691	849	3.68318	849	3.50262	849	4.49091
850	3.1922	850	3.8241	850	3.02749	850	8.44855	850	5.07362	850	3.68129	850	3.50381	850	4.48903
851	3.19889	851	3.82754	851	3.02496	851	8.44732	851	5.0804	851	3.67944	851	3.50502	851	4.48715
852	3.20565	852	3.83105	852	3.02246	852	8.44609	852	5.08725	852	3.67761	852	3.50625	852	4.48525
853	3.21247	853	3.83463	853	3.01998	853	8.44488	853	5.09417	853	3.6758	853	3.50751	853	4.48335
854	3.21935	854	3.83827	854	3.01752	854	8.44369	854	5.10116	854	3.67401	854	3.50879	854	4.48145
855	3.22629	855	3.84198	855	3.01509	855	8.44251	855	5.10821	855	3.67223	855	3.51009	855	4.47954
856	3.23329	856	3.84576	856	3.01268	856	8.44134	856	5.11534	856	3.67049	856	3.51143	856	4.47762
857	3.24038	857	3.84961	857	3.01029	857	8.44019	857	5.12255	857	3.66877	857	3.51279	857	4.4757
858	3.24752	858	3.85353	858	3.00792	858	8.43905	858	5.12982	858	3.66708	858	3.51418	858	4.47378
859	3.25473	859	3.85752	859	3.00558	859	8.43792	859	5.13717	859	3.66543	859	3.51558	859	4.47186
860	3.262	860	3.86157	860	3.00327	860	8.4368	860	5.14457	860	3.66379	860	3.51701	860	4.46996
861	3.26932	861	3.86568	861	3.00097	861	8.43568	861	5.15204	861	3.66218	861	3.51846	861	4.46806
862	3.27672	862	3.86987	862	2.99871	862	8.43458	862	5.15957	862	3.66059	862	3.51996	862	4.46615
863	3.28419	863	3.87414	863	2.99647	863	8.43348	863	5.16717	863	3.65904	863	3.52147	863	4.46425
864	3.29171	864	3.87847	864	2.99426	864	8.4324	864	5.17483	864	3.65751	864	3.52301	864	4.46234
865	3.29931	865	3.88287	865	2.99207	865	8.43133	865	5.18256	865	3.656	865	3.52457	865	4.46043
866	3.30696	866	3.88734	866	2.98992	866	8.43027	866	5.19035	866	3.65451	866	3.52616	866	4.45853
867	3.31467	867	3.89188	867	2.98779	867	8.42922	867	5.1982	867	3.65304	867	3.52777	867	4.45663
868	3.32243	868	3.89649	868	2.9857	868	8.42817	868	5.20611	868	3.65159	868	3.52941	868	4.45473
869	3.33026	869	3.90117	869	2.98363	869	8.42713	869	5.21408	869	3.65016	869	3.53106	869	4.45283
870	3.33814	870	3.90592	870	2.9816	870	8.42609	870	5.22211	870	3.64877	870	3.53275	870	4.45094
871	3.34608	871	3.91075	871	2.97959	871	8.42506	871	5.23022	871	3.64741	871	3.53447	871	4.44905
872	3.35408	872	3.91564	872	2.97761	872	8.42404	872	5.23839	872	3.64607	872	3.53621	872	4.44719
873	3.36213	873	3.92062	873	2.97568	873	8.42303	873	5.24662	873	3.64476	873	3.538	873	4.44534
874	3.37025	874	3.92568	874	2.97377	874	8.42204	874	5.2549	874	3.64348	874	3.5398	874	4.44351
875	3.37842	875	3.93081	875	2.9719	875	8.42104	875	5.26323	875	3.64221	875	3.54163	875	4.44168
876	3.38665	876	3.93601	876	2.97006	876	8.42005	876	5.27162	876	3.64097	876	3.54349	876	4.43986
877	3.39492	877	3.94129	877	2.96825	877	8.41906	877	5.28007	877	3.63978	877	3.54536	877	4.43805
878	3.40326	878	3.94665	878	2.96649	878	8.41808	878	5.28859	878	3.63861	878	3.54727	878	4.43625
879	3.41166	879	3.95207	879	2.96477	879	8.41709	879	5.29715	879	3.63746	879	3.54921	879	4.43446
880	3.42011	880	3.95757	880	2.96308	880	8.41611	880	5.30575	880	3.63633	880	3.55116	880	4.43268
881	3.42862	881	3.96314	881	2.96143	881	8.41513	881	5.3144	881	3.63524	881	3.55315	881	4.43092
882	3.43719	882	3.96879	882	2.95981	882	8.41415	882	5.3231	882	3.63416	882	3.55518	882	4.42916
883	3.44581	883	3.97451	883	2.95823	883	8.41318	883	5.33184	883	3.63311	883	3.55724	883	4.42742
884	3.4545	884	3.9803	884	2.95669	884	8.41221	884	5.34062	884	3.63209	884	3.55933	884	4.42571
885	3.46323	885	3.98618	885	2.95519	885	8.41124	885	5.34944	885	3.63108	885	3.56144	885	4.42401
886	3.47202	886	3.99215	886	2.95373	886	8.41027	886	5.3583	886	3.6301	886	3.56357	886	4.42233
887	3.48086	887	3.9982	887	2.95231	887	8.4093	887	5.3672	887	3.62914	887	3.56574	887	4.42067
888	3.48976	888	4.00432	888	2.95093	888	8.40834	888	5.37613	888	3.6282	888	3.56794	888	4.41903
889	3.4987	889	4.01053	889	2.94959	889	8.40737	889	5.3851	889	3.62729	889	3.57016	889	4.41741
890	3.50769	890	4.0168	890	2.94829	890	8.40641	890	5.39411	890	3.6264	890	3.57241	890	4.41581
891	3.51673	891	4.02316	891	2.94703	891	8.40544	891	5.40315	891	3.62555	891	3.57468	891	4.41423
892	3.52582	892	4.0296	892	2.94581	892	8.40447	892	5.41222	892	3.62472	892	3.57698	892	4.41268
893	3.53495	893	4.03611	893	2.94464	893	8.40349	893	5.42134	893	3.62392	893	3.57932	893	4.41115
894	3.54413	894	4.04269	894	2.94352	894	8.40251	894	5.43048	894	3.62315	894	3.58169	894	4.40965
895	3.55334	895	4.04937	895	2.94244	895	8.40153	895	5.43966	895	3.62241	895	3.58409	895	4.40816
896	3.56261	896	4.05611	896	2.94141	896	8.40055	896	5.44889	896	3.6217	896	3.58652	896	4.4067
897	3.57192	897	4.06293	897	2.94042	897	8.39956	897	5.45814	897	3.62101	897	3.58897	897	4.40526
898	3.58127	898	4.06983	898	2.93947	898	8.39857	898	5.46741	898	3.62036	898	3.59146	898	4.40385
899	3.59067	899	4.0768	899	2.93857	899	8.39757	899	5.47671	899	3.61973	899	3.59397	899	4.40246
900	3.60009	900	4.08385	900	2.93772	900	8.39657	900	5.48604	900	3.61914	900	3.59652	900	4.40109
901	3.60956	901	4.09098	901	2.93691	901	8.39558	901	5.49538	901	3.61857	901	3.59909	901	4.39976
902	3.61907	902	4.09819	902	2.93615	902	8.39457	902	5.50475	902	3.61803	902	3.60169	902	4.39846
903	3.62861	903	4.10547	903	2.93544	903	8.39356	903	5.51414	903	3.61751	903	3.60433	903	4.39719
904	3.6382	904	4.11284	904	2.93478	904	8.39254	904	5.52356	904	3.61701	904	3.60699	904	4.39594
905	3.64782	905	4.12028	905	2.93416	905	8.39151	905	5.53299	905	3.61653	905	3.60969	905	4.39473
906	3.65749	906	4.12779	906	2.93359	906	8.39048	906	5.54243	906	3.61609	906	3.61242	906	4.39354
907	3.6672	907	4.13538	907	2.93306	907	8.38943	907	5.55192	907	3.61569	907	3.61518	907	4.39238
908	3.67694	908	4.14304	908	2.9326	908	8.38838	908	5.56142	908	3.6153	908	3.61797	908	4.39125
909	3.6867	909	4.15078	909	2.93219	909	8.38732	909	5.57092	909	3.61496	909	3.62079	909	4.39015
910	3.6965	910	4.1586	910	2.93182	910	8.38626	910	5.58045	910	3.61463	910	3.62365	910	4.38908
911	3.70633	911	4.16648	911	2.93152	911	8.38518	911	5.58999	911	3.61434	911	3.62655	911	4.38805
912	3.71619	912	4.17445	912	2.93126	912	8.38413	912	5.59954	912	3.61408	912	3.62948	912	4.38705
913	3.72609	913	4.18249	913	2.93105	913	8.38306	913	5.60909	913	3.61385	913	3.63244	913	4.38609
914	3.73604	914	4.19062	914	2.93089	914	8.38198	914	5.61867	914	3.61366	914	3.63545	914	4.38515
915	3.74601	915	4.19882	915	2.93077	915	8.38089	915	5.62825	915	3.6135	915	3.63849	915	4.38425
916	3.75601	916	4.2071	916	2.93071	916	8.37979	916	5.63784	916	3.61336	916	3.64157	916	4.38339
917	3.76603	917	4.21545	917	2.9307	917	8.37868	917	5.64745	917	3.61325	917	3.64468	917	4.38256
918	3.7761	918	4.22388	918	2.93075	918	8.37756	918	5.65707	918	3.61317	918	3.64785	918	4.38176
919	3.78618	919	4.2324	919	2.93085	919	8.37643	919	5.66668	919	3.61314	919	3.65104	919	4.381
920	3.79629	920	4.24098	920	2.931	920	8.37529	920	5.67629	920	3.61314	920	3.65427	920	4.38028
921	3.80643	921	4.24964	921	2.9312	921	8.37413	921	5.6859	921	3.61317	921	3.65755	921	4.3796
922	3.81659	922	4.25838	922	2.93145	922	8.37295	922	5.6955	922	3.61322	922	3.66086	922	4.37895
923	3.82678	923	4.26719	923	2.93175	923	8.37176	923	5.70511	923	3.6133	923	3.66421	923	4.37834
924	3.83699	924	4.27609	924	2.93211	924	8.37057	924	5.71472	924	3.61342	924	3.6676	924	4.37776
925	3.84724	925	4.28507	925	2.93251	925	8.36937	925	5.72434	925	3.61358	925	3.67103	925	4.37723
926	3.8575	926	4.29412	926	2.93298	926	8.36815	926	5.73394	926	3.61377	926	3.6745	926	4.37674
927	3.86778	927	4.30327	927	2.93349	927	8.36691	927	5.74354	927	3.61398	927	3.67801	927	4.37628
928	3.87809	928	4.31249	928	2.93406	928	8.36566	928	5.75313	928	3.61424	928	3.68156	928	4.37587
929	3.88841	929	4.3218	929	2.93468	929	8.36439	929	5.76272	929	3.61453	929	3.68515	929	4.3755
930	3.89876	930	4.33119	930	2.93535	930	8.36311	930	5.77229	930	3.61484	930	3.68879	930	4.37517
931	3.90912	931	4.34065	931	2.93608	931	8.3618	931	5.78188	931	3.6152	931	3.69246	931	4.37488
932	3.91949	932	4.35018	932	2.93685	932	8.36048	932	5.79145	932	3.61559	932	3.69618	932	4.37463
933	3.92987	933	4.35979	933	2.93768	933	8.35915	933	5.80101	933	3.616	933	3.69994	933	4.37443
934	3.94026	934	4.36946	934	2.93858	934	8.35779	934	5.81056	934	3.61647	934	3.70374	934	4.37426
935	3.95067	935	4.37922	935	2.93952	935	8.35641	935	5.82009	935	3.61696	935	3.70758	935	4.37414
936	3.96109	936	4.38906	936	2.94052	936	8.35502	936	5.82962	936	3.61749	936	3.71147	936	4.37407
937	3.97152	937	4.39896	937	2.94158	937	8.3536	937	5.83912	937	3.61806	937	3.71541	937	4.37405
938	3.98197	938	4.40894	938	2.94269	938	8.35217	938	5.84862	938	3.61867	938	3.71938	938	4.37407
939	3.99243	939	4.419	939	2.94384	939	8.35072	939	5.85809	939	3.61931	939	3.7234	939	4.37414
940	4.0029	940	4.42913	940	2.94505	940	8.34924	940	5.86756	940	3.61999	940	3.72747	940	4.37426
941	4.01338	941	4.43933	941	2.94632	941	8.34774	941	5.87702	941	3.62071	941	3.73158	941	4.37442
942	4.02387	942	4.44961	942	2.94763	942	8.34622	942	5.88646	942	3.62146	942	3.73573	942	4.37465
943	4.03437	943	4.45996	943	2.949	943	8.34469	943	5.89588	943	3.62224	943	3.73993	943	4.37493
944	4.04486	944	4.47038	944	2.95042	944	8.34314	944	5.90527	944	3.62307	944	3.74418	944	4.37525
945	4.05536	945	4.48087	945	2.95189	945	8.34157	945	5.91464	945	3.62394	945	3.74846	945	4.37563
946	4.06586	946	4.49143	946	2.95341	946	8.33997	946	5.92397	946	3.62485	946	3.7528	946	4.37606
947	4.07636	947	4.50206	947	2.95499	947	8.33835	947	5.93328	947	3.62581	947	3.75719	947	4.37653
948	4.08687	948	4.51276	948	2.95662	948	8.33671	948	5.94257	948	3.62681	948	3.76162	948	4.37705
949	4.09739	949	4.52353	949	2.9583	949	8.33504	949	5.95185	949	3.62785	949	3.7661	949	4.37762
950	4.10791	950	4.53438	950	2.96003	950	8.33336	950	5.9611	950	3.62894	950	3.77063	950	4.37824
951	4.11842	951	4.54529	951	2.96181	951	8.33165	951	5.97032	951	3.63007	951	3.7752	951	4.37891
952	4.12895	952	4.55627	952	2.96364	952	8.32992	952	5.97951	952	3.63123	952	3.77982	952	4.37962
953	4.13948	953	4.56731	953	2.96551	953	8.32815	953	5.98867	953	3.63244	953	3.7845	953	4.38039
954	4.15002	954	4.57843	954	2.96745	954	8.32637	954	5.9978	954	3.63371	954	3.78922	954	4.38121
955	4.16057	955	4.58962	955	2.96943	955	8.32455	955	6.00691	955	3.63502	955	3.79399	955	4.38208
956	4.17111	956	4.60087	956	2.97147	956	8.32271	956	6.01598	956	3.63637	956	3.79882	956	4.38299
957	4.18164	957	4.61219	957	2.97355	957	8.32085	957	6.02502	957	3.63776	957	3.8037	957	4.38396
958	4.19218	958	4.62357	958	2.97568	958	8.31895	958	6.03404	958	3.6392	958	3.80863	958	4.38499
959	4.20271	959	4.63501	959	2.97786	959	8.31703	959	6.04303	959	3.64068	959	3.81361	959	4.38607
960	4.21324	960	4.64652	960	2.98008	960	8.31508	960	6.05197	960	3.64219	960	3.81864	960	4.3872
961	4.22377	961	4.6581	961	2.98235	961	8.31311	961	6.06088	961	3.64376	961	3.82372	961	4.38839
962	4.23431	962	4.66975	962	2.98467	962	8.3111	962	6.06975	962	3.64538	962	3.82885	962	4.38962
963	4.24484	963	4.68147	963	2.98704	963	8.30907	963	6.07858	963	3.64704	963	3.83403	963	4.3909
964	4.25535	964	4.69325	964	2.98946	964	8.30701	964	6.08737	964	3.64875	964	3.83926	964	4.39223
965	4.26588	965	4.7051	965	2.99192	965	8.30491	965	6.09612	965	3.65052	965	3.84453	965	4.39361
966	4.27639	966	4.71702	966	2.99443	966	8.30279	966	6.10485	966	3.65236	966	3.84987	966	4.39505
967	4.28689	967	4.72901	967	2.99698	967	8.30064	967	6.11353	967	3.65424	967	3.85525	967	4.39653
968	4.2974	968	4.74106	968	2.99957	968	8.29846	968	6.12218	968	3.65618	968	3.86069	968	4.39806
969	4.3079	969	4.75317	969	3.00221	969	8.29625	969	6.13078	969	3.65816	969	3.86618	969	4.39963
970	4.31838	970	4.76533	970	3.00489	970	8.294	970	6.13936	970	3.66019	970	3.87171	970	4.40126
971	4.32887	971	4.77755	971	3.00761	971	8.29172	971	6.1479	971	3.66228	971	3.8773	971	4.40294
972	4.33935	972	4.78982	972	3.01037	972	8.28941	972	6.15638	972	3.66442	972	3.88294	972	4.40467
973	4.34983	973	4.80215	973	3.01317	973	8.28707	973	6.16483	973	3.6666	973	3.88862	973	4.40644
974	4.3603	974	4.81454	974	3.01601	974	8.2847	974	6.17323	974	3.66885	974	3.89436	974	4.40826
975	4.37076	975	4.82698	975	3.01889	975	8.2823	975	6.18158	975	3.67114	975	3.90015	975	4.41013
976	4.3812	976	4.83949	976	3.02182	976	8.27986	976	6.18988	976	3.67349	976	3.90599	976	4.41205
977	4.39165	977	4.85204	977	3.02478	977	8.27738	977	6.19814	977	3.6759	977	3.91188	977	4.41402
978	4.40208	978	4.86466	978	3.02778	978	8.27488	978	6.20635	978	3.67836	978	3.91781	978	4.41605
979	4.4125	979	4.87732	979	3.03081	979	8.27234	979	6.21454	979	3.68089	979	3.9238	979	4.41813
980	4.4229	980	4.89004	980	3.03389	980	8.26977	980	6.22268	980	3.68347	980	3.92984	980	4.42026
981	4.43329	981	4.90283	981	3.03699	981	8.26716	981	6.23077	981	3.68612	981	3.93593	981	4.42246
982	4.44367	982	4.91566	982	3.04013	982	8.26451	982	6.23882	982	3.68884	982	3.94207	982	4.4247
983	4.45403	983	4.92855	983	3.04331	983	8.26183	983	6.24683	983	3.69161	983	3.94826	983	4.427
984	4.46438	984	4.94149	984	3.04652	984	8.25911	984	6.25479	984	3.69444	984	3.9545	984	4.42933
985	4.47472	985	4.95447	985	3.04976	985	8.25636	985	6.26269	985	3.69733	985	3.96078	985	4.43172
986	4.48505	986	4.96751	986	3.05303	986	8.25356	986	6.27055	986	3.70029	986	3.96712	986	4.43415
987	4.49537	987	4.9806	987	3.05634	987	8.25072	987	6.27836	987	3.70331	987	3.97351	987	4.43662
988	4.50568	988	4.99375	988	3.05968	988	8.24785	988	6.28612	988	3.70639	988	3.97994	988	4.43914
989	4.51598	989	5.00696	989	3.06306	989	8.24494	989	6.29383	989	3.70954	989	3.98642	989	4.44171
990	4.52626	990	5.02022	990	3.06647	990	8.24199	990	6.30149	990	3.71276	990	3.99295	990	4.44432
991	4.53654	991	5.03353	991	3.06991	991	8.239	991	6.3091	991	3.71603	991	3.99953	991	4.44697
992	4.54681	992	5.04689	992	3.07337	992	8.23597	992	6.31667	992	3.71937	992	4.00616	992	4.44968
993	4.55707	993	5.06031	993	3.07687	993	8.23289	993	6.3242	993	3.72278	993	4.01283	993	4.45243
994	4.56731	994	5.07377	994	3.08039	994	8.22978	994	6.33167	994	3.72626	994	4.01956	994	4.45522
995	4.57755	995	5.08729	995	3.08393	995	8.22662	995	6.33909	995	3.72982	995	4.02634	995	4.45805
996	4.58778	996	5.10085	996	3.08751	996	8.22342	996	6.34646	996	3.73344	996	4.03316	996	4.46092
997	4.59799	997	5.11445	997	3.09111	997	8.22017	997	6.3538	997	3.73712	997	4.04003	997	4.46384
998	4.6082	998	5.12809	998	3.09473	998	8.21687	998	6.3611	998	3.74089	998	4.04694	998	4.4668
999	4.61838	999	5.14178	999	3.09837	999	8.21353	999	6.36836	999	3.74473	999	4.0539	999	4.46979
1000	4.62857	1000	5.15551	1000	3.10204	1000	8.21015	1000	6.37556	1000	3.74866	1000	4.06091	1000	4.47283
1001	4.63873	1001	5.16928	1001	3.10572	1001	8.20672	1001	6.38273	1001	3.75267	1001	4.06796	1001	4.47592
1002	4.64889	1002	5.18309	1002	3.10943	1002	8.20324	1002	6.38985	1002	3.75677	1002	4.07505	1002	4.47905
1003	4.65905	1003	5.19694	1003	3.11315	1003	8.19971	1003	6.39692	1003	3.76096	1003	4.08219	1003	4.48222
1004	4.6692	1004	5.21083	1004	3.11689	1004	8.19614	1004	6.40395	1004	3.76522	1004	4.08937	1004	4.48543
1005	4.67933	1005	5.22476	1005	3.12065	1005	8.19252	1005	6.41094	1005	3.76956	1005	4.09659	1005	4.48868
1006	4.68945	1006	5.23872	1006	3.12442	1006	8.18886	1006	6.41787	1006	3.77397	1006	4.10386	1006	4.49196
1007	4.69956	1007	5.25273	1007	3.12823	1007	8.18515	1007	6.42475	1007	3.77846	1007	4.11116	1007	4.49528
1008	4.70966	1008	5.26676	1008	3.13204	1008	8.18139	1008	6.4316	1008	3.78304	1008	4.11851	1008	4.49864
1009	4.71975	1009	5.28086	1009	3.13588	1009	8.17758	1009	6.4384	1009	3.78771	1009	4.12591	1009	4.50204
1010	4.72983	1010	5.29499	1010	3.13973	1010	8.17373	1010	6.44518	1010	3.79246	1010	4.13334	1010	4.50547
1011	4.73991	1011	5.30916	1011	3.14359	1011	8.16983	1011	6.45192	1011	3.7973	1011	4.14082	1011	4.50895
1012	4.74999	1012	5.32337	1012	3.14746	1012	8.16591	1012	6.45861	1012	3.80222	1012	4.14833	1012	4.51246
1013	4.76006	1013	5.33761	1013	3.15134	1013	8.16192	1013	6.46525	1013	3.80724	1013	4.15589	1013	4.516
1014	4.77013	1014	5.35189	1014	3.15523	1014	8.15789	1014	6.47186	1014	3.81233	1014	4.16348	1014	4.51957
1015	4.78019	1015	5.36621	1015	3.15913	1015	8.1538	1015	6.47843	1015	3.8175	1015	4.1711	1015	4.52318
1016	4.79025	1016	5.38055	1016	3.16304	1016	8.14967	1016	6.48495	1016	3.82276	1016	4.17877	1016	4.52682
1017	4.80029	1017	5.39493	1017	3.16695	1017	8.14548	1017	6.49142	1017	3.8281	1017	4.18647	1017	4.53049
1018	4.81033	1018	5.40934	1018	3.17087	1018	8.14124	1018	6.49785	1018	3.83353	1018	4.1942	1018	4.53419
1019	4.82036	1019	5.42378	1019	3.1748	1019	8.13694	1019	6.50423	1019	3.83905	1019	4.20197	1019	4.53792
1020	4.83039	1020	5.43824	1020	3.17874	1020	8.13259	1020	6.51058	1020	3.84466	1020	4.20977	1020	4.54167
1021	4.84041	1021	5.45275	1021	3.18268	1021	8.12819	1021	6.51688	1021	3.85036	1021	4.2176	1021	4.54545
1022	4.85043	1022	5.46729	1022	3.18663	1022	8.12373	1022	6.52316	1022	3.85615	1022	4.22546	1022	4.54925
1023	4.86045	1023	5.48187	1023	3.19057	1023	8.11922	1023	6.52941	1023	3.86204	1023	4.23337	1023	4.55308
1024	4.87046	1024	5.49647	1024	3.19452	1024	8.11467	1024	6.53561	1024	3.86802	1024	4.2413	1024	4.55694
1025	4.88047	1025	5.51109	1025	3.19848	1025	8.11008	1025	6.54177	1025	3.8741	1025	4.24926	1025	4.56082
1026	4.89048	1026	5.52574	1026	3.20243	1026	8.10543	1026	6.54789	1026	3.88029	1026	4.25725	1026	4.56473
1027	4.90048	1027	5.54042	1027	3.20638	1027	8.10073	1027	6.554	1027	3.88657	1027	4.26528	1027	4.56866
1028	4.91047	1028	5.55513	1028	3.21033	1028	8.09598	1028	6.56007	1028	3.89294	1028	4.27333	1028	4.57262
1029	4.92048	1029	5.56988	1029	3.21428	1029	8.09117	1029	6.56612	1029	3.89942	1029	4.28141	1029	4.57659
1030	4.93049	1030	5.58466	1030	3.21823	1030	8.0863	1030	6.57213	1030	3.90599	1030	4.28952	1030	4.58059
1031	4.9405	1031	5.59947	1031	3.22218	1031	8.08137	1031	6.57811	1031	3.91268	1031	4.29766	1031	4.58461
1032	4.95053	1032	5.61431	1032	3.22613	1032	8.07639	1032	6.58404	1032	3.91946	1032	4.30582	1032	4.58865
1033	4.96055	1033	5.62918	1033	3.23007	1033	8.07135	1033	6.58994	1033	3.92636	1033	4.31401	1033	4.5927
1034	4.97059	1034	5.64408	1034	3.234	1034	8.06625	1034	6.59581	1034	3.93336	1034	4.32221	1034	4.59677
1035	4.98063	1035	5.659	1035	3.23792	1035	8.0611	1035	6.60164	1035	3.94046	1035	4.33044	1035	4.60088
1036	4.99069	1036	5.67395	1036	3.24184	1036	8.05588	1036	6.60743	1036	3.94767	1036	4.33869	1036	4.60499
1037	5.00075	1037	5.68892	1037	3.24574	1037	8.05061	1037	6.61319	1037	3.95498	1037	4.34695	1037	4.60913
1038	5.01082	1038	5.70392	1038	3.24963	1038	8.04527	1038	6.61892	1038	3.96239	1038	4.35524	1038	4.61327
1039	5.0209	1039	5.71894	1039	3.25351	1039	8.03987	1039	6.62461	1039	3.96991	1039	4.36353	1039	4.61743
1040	5.031	1040	5.73398	1040	3.25738	1040	8.0344	1040	6.63027	1040	3.97754	1040	4.37185	1040	4.62159
1041	5.04112	1041	5.74906	1041	3.26123	1041	8.02887	1041	6.6359	1041	3.98527	1041	4.38017	1041	4.62577
1042	5.05124	1042	5.76415	1042	3.26506	1042	8.02328	1042	6.6415	1042	3.99313	1042	4.38851	1042	4.62996
1043	5.06137	1043	5.77927	1043	3.26888	1043	8.01763	1043	6.64707	1043	4.00111	1043	4.39687	1043	4.63416
1044	5.07151	1044	5.7944	1044	3.27269	1044	8.01192	1044	6.65262	1044	4.00921	1044	4.40523	1044	4.63836
1045	5.08166	1045	5.80956	1045	3.27648	1045	8.00615	1045	6.65814	1045	4.01741	1045	4.4136	1045	4.64259
1046	5.09183	1046	5.82474	1046	3.28026	1046	8.00031	1046	6.66365	1046	4.02573	1046	4.42198	1046	4.64681
1047	5.10201	1047	5.83995	1047	3.28402	1047	7.99441	1047	6.66912	1047	4.03416	1047	4.43036	1047	4.65104
1048	5.11222	1048	5.85517	1048	3.28777	1048	7.98845	1048	6.67457	1048	4.04271	1048	4.43876	1048	4.65528
1049	5.12245	1049	5.87041	1049	3.2915	1049	7.98242	1049	6.67999	1049	4.05138	1049	4.44716	1049	4.65952
1050	5.1327	1050	5.88566	1050	3.29521	1050	7.97632	1050	6.68538	1050	4.06016	1050	4.45558	1050	4.66376
1051	5.14296	1051	5.90094	1051	3.2989	1051	7.97016	1051	6.69077	1051	4.06906	1051	4.46399	1051	4.66801
1052	5.15325	1052	5.91624	1052	3.30256	1052	7.96393	1052	6.69612	1052	4.07808	1052	4.47241	1052	4.67227
1053	5.16354	1053	5.93157	1053	3.3062	1053	7.95763	1053	6.70146	1053	4.08722	1053	4.48083	1053	4.67652
1054	5.17387	1054	5.94692	1054	3.30982	1054	7.95128	1054	6.70677	1054	4.09647	1054	4.48925	1054	4.68077
1055	5.18422	1055	5.96228	1055	3.31342	1055	7.94485	1055	6.71206	1055	4.10583	1055	4.49768	1055	4.68502
1056	5.1946	1056	5.97767	1056	3.317	1056	7.93837	1056	6.71733	1056	4.11531	1056	4.50611	1056	4.68927
1057	5.20501	1057	5.99307	1057	3.32055	1057	7.93181	1057	6.72257	1057	4.12491	1057	4.51454	1057	4.69352
1058	5.21544	1058	6.00848	1058	3.32407	1058	7.92518	1058	6.72781	1058	4.13463	1058	4.52296	1058	4.69776
1059	5.22589	1059	6.0239	1059	3.32756	1059	7.91849	1059	6.73303	1059	4.14448	1059	4.53137	1059	4.70201
1060	5.23636	1060	6.03934	1060	3.33102	1060	7.91173	1060	6.73826	1060	4.15445	1060	4.53977	1060	4.70624
1061	5.24687	1061	6.05479	1061	3.33446	1061	7.9049	1061	6.74348	1061	4.16455	1061	4.54816	1061	4.71047
1062	5.25741	1062	6.07026	1062	3.33786	1062	7.898	1062	6.74868	1062	4.17477	1062	4.55654	1062	4.71469
1063	5.26797	1063	6.08574	1063	3.34124	1063	7.89103	1063	6.75386	1063	4.18514	1063	4.56491	1063	4.7189
1064	5.27858	1064	6.10124	1064	3.34459	1064	7.88398	1064	6.75903	1064	4.19563	1064	4.57327	1064	4.72312
1065	5.28923	1065	6.11676	1065	3.34791	1065	7.87687	1065	6.76418	1065	4.20625	1065	4.58161	1065	4.72732
1066	5.29991	1066	6.1323	1066	3.3512	1066	7.86969	1066	6.76932	1066	4.21698	1066	4.58994	1066	4.73151
1067	5.31063	1067	6.14785	1067	3.35445	1067	7.86244	1067	6.77445	1067	4.22785	1067	4.59826	1067	4.7357
1068	5.32139	1068	6.16341	1068	3.35768	1068	7.85512	1068	6.77956	1068	4.23884	1068	4.60657	1068	4.73988
1069	5.33218	1069	6.17899	1069	3.36087	1069	7.84773	1069	6.78467	1069	4.24996	1069	4.61486	1069	4.74405
1070	5.34299	1070	6.19458	1070	3.36403	1070	7.84027	1070	6.78977	1070	4.26122	1070	4.62313	1070	4.7482
1071	5.35385	1071	6.21019	1071	3.36716	1071	7.83273	1071	6.79487	1071	4.27261	1071	4.63137	1071	4.75234
1072	5.36474	1072	6.22581	1072	3.37025	1072	7.82513	1072	6.79997	1072	4.28413	1072	4.63959	1072	4.75646
1073	5.37567	1073	6.24144	1073	3.3733	1073	7.81746	1073	6.80505	1073	4.29578	1073	4.64778	1073	4.76056
1074	5.38665	1074	6.25707	1074	3.37631	1074	7.80971	1074	6.81012	1074	4.30756	1074	4.65594	1074	4.76466
1075	5.39766	1075	6.27272	1075	3.37929	1075	7.80189	1075	6.81521	1075	4.31947	1075	4.66409	1075	4.76873
1076	5.40873	1076	6.28837	1076	3.38224	1076	7.794	1076	6.82029	1076	4.3315	1076	4.6722	1076	4.77278
1077	5.41983	1077	6.30402	1077	3.38515	1077	7.78605	1077	6.82537	1077	4.34367	1077	4.68028	1077	4.7768
1078	5.43097	1078	6.31968	1078	3.38802	1078	7.77804	1078	6.83044	1078	4.35596	1078	4.68832	1078	4.78081
1079	5.44216	1079	6.33534	1079	3.39085	1079	7.76996	1079	6.83551	1079	4.36838	1079	4.69634	1079	4.78479
1080	5.45339	1080	6.35101	1080	3.39364	1080	7.76181	1080	6.84057	1080	4.38092	1080	4.70432	1080	4.78875
1081	5.46466	1081	6.36668	1081	3.3964	1081	7.75359	1081	6.84563	1081	4.39361	1081	4.71226	1081	4.79269
1082	5.47598	1082	6.38235	1082	3.39912	1082	7.7453	1082	6.8507	1082	4.40644	1082	4.72018	1082	4.7966
1083	5.48734	1083	6.39805	1083	3.40179	1083	7.73694	1083	6.85576	1083	4.4194	1083	4.72806	1083	4.80049
1084	5.49875	1084	6.41375	1084	3.40443	1084	7.7285	1084	6.86083	1084	4.43249	1084	4.73591	1084	4.80435
1085	5.51022	1085	6.42946	1085	3.40702	1085	7.71999	1085	6.86592	1085	4.44572	1085	4.74371	1085	4.8082
1086	5.52173	1086	6.44517	1086	3.40957	1086	7.71141	1086	6.87101	1086	4.45908	1086	4.75147	1086	4.81201
1087	5.5333	1087	6.46088	1087	3.41208	1087	7.70276	1087	6.87613	1087	4.47257	1087	4.75919	1087	4.81579
1088	5.54491	1088	6.4766	1088	3.41455	1088	7.69403	1088	6.88128	1088	4.4862	1088	4.76686	1088	4.81954
1089	5.55658	1089	6.49233	1089	3.41698	1089	7.68524	1089	6.88643	1089	4.49998	1089	4.77448	1089	4.82326
1090	5.5683	1090	6.50806	1090	3.41937	1090	7.67636	1090	6.8916	1090	4.5139	1090	4.78207	1090	4.82695
1091	5.58006	1091	6.52381	1091	3.42172	1091	7.66742	1091	6.89676	1091	4.52795	1091	4.78961	1091	4.83061
1092	5.59188	1092	6.53956	1092	3.42403	1092	7.6584	1092	6.90193	1092	4.54212	1092	4.79711	1092	4.83424
1093	5.60377	1093	6.55531	1093	3.42629	1093	7.64932	1093	6.9071	1093	4.55643	1093	4.80455	1093	4.83785
1094	5.61571	1094	6.57106	1094	3.42852	1094	7.64017	1094	6.91228	1094	4.57088	1094	4.81194	1094	4.84142
1095	5.62771	1095	6.58682	1095	3.43069	1095	7.63095	1095	6.91747	1095	4.58547	1095	4.81928	1095	4.84498
1096	5.63977	1096	6.60258	1096	3.43283	1096	7.62166	1096	6.9227	1096	4.60018	1096	4.82656	1096	4.84849
1097	5.65188	1097	6.61836	1097	3.43492	1097	7.61231	1097	6.92793	1097	4.61504	1097	4.83378	1097	4.85197
1098	5.66404	1098	6.63414	1098	3.43696	1098	7.60289	1098	6.93318	1098	4.63002	1098	4.84095	1098	4.85542
1099	5.67626	1099	6.64994	1099	3.43896	1099	7.5934	1099	6.93844	1099	4.64514	1099	4.84806	1099	4.85884
1100	5.68853	1100	6.66573	1100	3.44091	1100	7.58384	1100	6.94371	1100	4.66039	1100	4.85511	1100	4.86222
1101	5.70086	1101	6.68152	1101	3.44281	1101	7.57421	1101	6.949	1101	4.67579	1101	4.8621	1101	4.86559
1102	5.71325	1102	6.69731	1102	3.44467	1102	7.56451	1102	6.95429	1102	4.69131	1102	4.86903	1102	4.86891
1103	5.7257	1103	6.71311	1103	3.44649	1103	7.55473	1103	6.9596	1103	4.70697	1103	4.87589	1103	4.87219
1104	5.73821	1104	6.72891	1104	3.44826	1104	7.54489	1104	6.96493	1104	4.72276	1104	4.8827	1104	4.87544
1105	5.75078	1105	6.74471	1105	3.44999	1105	7.53498	1105	6.97028	1105	4.73869	1105	4.88944	1105	4.87866
1106	5.76341	1106	6.76051	1106	3.45167	1106	7.525	1106	6.97564	1106	4.75475	1106	4.89611	1106	4.88183
1107	5.7761	1107	6.7763	1107	3.45331	1107	7.51495	1107	6.98103	1107	4.77096	1107	4.90271	1107	4.88497
1108	5.78886	1108	6.79209	1108	3.4549	1108	7.50483	1108	6.98643	1108	4.78729	1108	4.90923	1108	4.88807
1109	5.80168	1109	6.80788	1109	3.45644	1109	7.49464	1109	6.99185	1109	4.80375	1109	4.91568	1109	4.89112
1110	5.81458	1110	6.82368	1110	3.45795	1110	7.48438	1110	6.99729	1110	4.82035	1110	4.92206	1110	4.89413
1111	5.82755	1111	6.83947	1111	3.45943	1111	7.47406	1111	7.00274	1111	4.83709	1111	4.92835	1111	4.89709
1112	5.84057	1112	6.85525	1112	3.46085	1112	7.46369	1112	7.00821	1112	4.85395	1112	4.93457	1112	4.90003
1113	5.85365	1113	6.87102	1113	3.46223	1113	7.45324	1113	7.01372	1113	4.87094	1113	4.94071	1113	4.90292
1114	5.86681	1114	6.88679	1114	3.46356	1114	7.44274	1114	7.01926	1114	4.88807	1114	4.94677	1114	4.90576
1115	5.88004	1115	6.90256	1115	3.46484	1115	7.43216	1115	7.02481	1115	4.90532	1115	4.95274	1115	4.90856
1116	5.89333	1116	6.91832	1116	3.46609	1116	7.42153	1116	7.03038	1116	4.92272	1116	4.95863	1116	4.91132
1117	5.90671	1117	6.93408	1117	3.46728	1117	7.41083	1117	7.03598	1117	4.94024	1117	4.96444	1117	4.91403
1118	5.92017	1118	6.94983	1118	3.46844	1118	7.40008	1118	7.04159	1118	4.95789	1118	4.97016	1118	4.91671
1119	5.93369	1119	6.96557	1119	3.46955	1119	7.38926	1119	7.04725	1119	4.97568	1119	4.97579	1119	4.91933
1120	5.94728	1120	6.9813	1120	3.47061	1120	7.37838	1120	7.05293	1120	4.99358	1120	4.98134	1120	4.92191
1121	5.96094	1121	6.99703	1121	3.47163	1121	7.36744	1121	7.05862	1121	5.01162	1121	4.9868	1121	4.92444
1122	5.97469	1122	7.01275	1122	3.4726	1122	7.35644	1122	7.06434	1122	5.02978	1122	4.99219	1122	4.92692
1123	5.9885	1123	7.02847	1123	3.47353	1123	7.34539	1123	7.07007	1123	5.04806	1123	4.99749	1123	4.92936
1124	6.00239	1124	7.04418	1124	3.47441	1124	7.33428	1124	7.07583	1124	5.06649	1124	5.00269	1124	4.93175
1125	6.01636	1125	7.05988	1125	3.47524	1125	7.3231	1125	7.0816	1125	5.08506	1125	5.00781	1125	4.93409
1126	6.0304	1126	7.07561	1126	3.47604	1126	7.31188	1126	7.08742	1126	5.10374	1126	5.01283	1126	4.93638
1127	6.04453	1127	7.09132	1127	3.4768	1127	7.30059	1127	7.09327	1127	5.12256	1127	5.01777	1127	4.93862
1128	6.05873	1128	7.10703	1128	3.47752	1128	7.28925	1128	7.09914	1128	5.1415	1128	5.02261	1128	4.94082
1129	6.073	1129	7.12274	1129	3.47819	1129	7.27785	1129	7.10506	1129	5.16057	1129	5.02736	1129	4.94298
1130	6.08734	1130	7.13842	1130	3.47882	1130	7.26639	1130	7.11099	1130	5.17977	1130	5.032	1130	4.94509
1131	6.10176	1131	7.1541	1131	3.4794	1131	7.25488	1131	7.11695	1131	5.1991	1131	5.03655	1131	4.94715
1132	6.11625	1132	7.16976	1132	3.47994	1132	7.24332	1132	7.12293	1132	5.21854	1132	5.041	1132	4.94916
1133	6.13081	1133	7.18542	1133	3.48044	1133	7.2317	1133	7.12895	1133	5.23809	1133	5.04535	1133	4.95113
1134	6.14544	1134	7.20106	1134	3.48089	1134	7.22003	1134	7.13499	1134	5.25777	1134	5.0496	1134	4.95305
1135	6.16013	1135	7.2167	1135	3.48131	1135	7.20831	1135	7.14107	1135	5.27756	1135	5.05375	1135	4.95491
1136	6.1749	1136	7.23232	1136	3.48169	1136	7.19654	1136	7.14718	1136	5.29748	1136	5.0578	1136	4.95672
1137	6.18975	1137	7.24794	1137	3.48203	1137	7.18472	1137	7.15332	1137	5.31752	1137	5.06175	1137	4.95848
1138	6.20467	1138	7.26354	1138	3.48233	1138	7.17285	1138	7.15948	1138	5.33768	1138	5.06558	1138	4.9602
1139	6.21967	1139	7.27913	1139	3.48259	1139	7.16093	1139	7.16567	1139	5.35795	1139	5.06932	1139	4.96186
1140	6.23473	1140	7.2947	1140	3.48281	1140	7.14896	1140	7.17189	1140	5.37833	1140	5.07294	1140	4.96346
1141	6.24986	1141	7.31026	1141	3.48299	1141	7.13694	1141	7.17812	1141	5.39884	1141	5.07646	1141	4.96503
1142	6.26508	1142	7.32581	1142	3.48313	1142	7.12488	1142	7.1844	1142	5.41945	1142	5.07988	1142	4.96655
1143	6.28036	1143	7.34134	1143	3.48322	1143	7.11277	1143	7.19071	1143	5.44018	1143	5.08318	1143	4.96801
1144	6.29571	1144	7.35686	1144	3.48328	1144	7.10063	1144	7.19705	1144	5.46102	1144	5.08637	1144	4.96944
1145	6.31113	1145	7.37236	1145	3.4833	1145	7.08844	1145	7.20344	1145	5.48197	1145	5.08946	1145	4.97082
1146	6.32662	1146	7.38785	1146	3.48328	1146	7.07622	1146	7.20986	1146	5.50303	1146	5.09243	1146	4.97214
1147	6.34217	1147	7.40332	1147	3.48322	1147	7.06395	1147	7.2163	1147	5.52421	1147	5.0953	1147	4.97341
1148	6.3578	1148	7.41878	1148	3.48312	1148	7.05164	1148	7.22276	1148	5.54549	1148	5.09805	1148	4.97465
1149	6.37349	1149	7.43421	1149	3.48299	1149	7.03929	1149	7.22926	1149	5.56687	1149	5.10069	1149	4.97583
1150	6.38926	1150	7.44963	1150	3.48281	1150	7.02691	1150	7.23578	1150	5.58836	1150	5.10322	1150	4.97696
1151	6.40509	1151	7.46503	1151	3.4826	1151	7.01449	1151	7.24233	1151	5.60995	1151	5.10565	1151	4.97804
1152	6.42099	1152	7.48042	1152	3.48235	1152	7.00204	1152	7.24891	1152	5.63164	1152	5.10797	1152	4.97907
1153	6.43697	1153	7.4958	1153	3.48206	1153	6.98957	1153	7.25551	1153	5.65343	1153	5.11017	1153	4.98006
1154	6.45301	1154	7.51115	1154	3.48174	1154	6.97705	1154	7.26213	1154	5.67532	1154	5.11226	1154	4.98099
1155	6.46913	1155	7.52649	1155	3.48138	1155	6.96451	1155	7.26881	1155	5.69732	1155	5.11423	1155	4.98187
1156	6.48532	1156	7.5418	1156	3.48099	1156	6.95193	1156	7.27553	1156	5.71942	1156	5.11609	1156	4.98271
1157	6.50157	1157	7.55708	1157	3.48057	1157	6.93931	1157	7.28229	1157	5.74162	1157	5.11784	1157	4.98349
1158	6.51788	1158	7.57237	1158	3.48012	1158	6.92667	1158	7.28907	1158	5.76393	1158	5.11947	1158	4.98422
1159	6.53427	1159	7.58764	1159	3.47963	1159	6.91401	1159	7.29587	1159	5.78633	1159	5.12098	1159	4.9849
1160	6.55073	1160	7.60289	1160	3.4791	1160	6.90132	1160	7.3027	1160	5.80882	1160	5.12238	1160	4.98554
1161	6.56725	1161	7.61811	1161	3.47854	1161	6.88861	1161	7.30957	1161	5.8314	1161	5.12367	1161	4.98612
1162	6.58384	1162	7.63333	1162	3.47795	1162	6.87588	1162	7.31646	1162	5.85408	1162	5.12484	1162	4.98666
1163	6.60049	1163	7.64853	1163	3.47732	1163	6.86312	1163	7.32337	1163	5.87685	1163	5.12589	1163	4.98715
1164	6.6172	1164	7.66371	1164	3.47667	1164	6.85034	1164	7.33031	1164	5.89971	1164	5.12683	1164	4.9876
1165	6.63397	1165	7.67886	1165	3.47599	1165	6.83753	1165	7.33728	1165	5.92266	1165	5.12766	1165	4.98799
1166	6.65081	1166	7.69399	1166	3.47527	1166	6.82471	1166	7.34426	1166	5.94569	1166	5.12837	1166	4.98834
1167	6.6677	1167	7.70909	1167	3.47453	1167	6.81187	1167	7.35129	1167	5.9688	1167	5.12897	1167	4.98865
1168	6.68466	1168	7.72417	1168	3.47376	1168	6.79902	1168	7.35833	1168	5.992	1168	5.12945	1168	4.98891
1169	6.70169	1169	7.73923	1169	3.47296	1169	6.78614	1169	7.36541	1169	6.01527	1169	5.12982	1169	4.98912
1170	6.71877	1170	7.75427	1170	3.47213	1170	6.77325	1170	7.3725	1170	6.03861	1170	5.13008	1170	4.98928
1171	6.73591	1171	7.76928	1171	3.47127	1171	6.76035	1171	7.37963	1171	6.06204	1171	5.13022	1171	4.9894
1172	6.75311	1172	7.78426	1172	3.47039	1172	6.74743	1172	7.38678	1172	6.08554	1172	5.13025	1172	4.98947
1173	6.77037	1173	7.79922	1173	3.46949	1173	6.7345	1173	7.39395	1173	6.10911	1173	5.13017	1173	4.98949
1174	6.78768	1174	7.81416	1174	3.46856	1174	6.72156	1174	7.40115	1174	6.13276	1174	5.12999	1174	4.98947
1175	6.80506	1175	7.82907	1175	3.46761	1175	6.7086	1175	7.40837	1175	6.15649	1175	5.12968	1175	4.9894
1176	6.8225	1176	7.84396	1176	3.46662	1176	6.69564	1176	7.41561	1176	6.18029	1176	5.12926	1176	4.98929
1177	6.84003	1177	7.85883	1177	3.46561	1177	6.68267	1177	7.42292	1177	6.20416	1177	5.12874	1177	4.98913
1178	6.85763	1178	7.87367	1178	3.46459	1178	6.66969	1178	7.43025	1178	6.2281	1178	5.1281	1178	4.98893
1179	6.87529	1179	7.88848	1179	3.46353	1179	6.6567	1179	7.43761	1179	6.2521	1179	5.12734	1179	4.98868
1180	6.89304	1180	7.90327	1180	3.46246	1180	6.64371	1180	7.445	1180	6.27616	1180	5.12647	1180	4.9884
1181	6.91086	1181	7.91802	1181	3.46136	1181	6.63071	1181	7.45242	1181	6.30029	1181	5.12549	1181	4.98808
1182	6.92873	1182	7.93276	1182	3.46023	1182	6.61771	1182	7.45986	1182	6.32448	1182	5.12439	1182	4.98774
1183	6.94665	1183	7.94746	1183	3.45909	1183	6.60471	1183	7.46732	1183	6.34872	1183	5.12319	1183	4.98736
1184	6.96463	1184	7.96213	1184	3.45792	1184	6.59171	1184	7.47482	1184	6.37303	1184	5.12187	1184	4.98693
1185	6.98266	1185	7.97677	1185	3.45673	1185	6.5787	1185	7.48233	1185	6.3974	1185	5.12045	1185	4.98646
1186	7.00074	1186	7.99138	1186	3.45552	1186	6.56571	1186	7.48987	1186	6.42182	1186	5.11891	1186	4.98596
1187	7.01888	1187	8.00597	1187	3.45428	1187	6.55273	1187	7.49745	1187	6.44629	1187	5.11726	1187	4.98542
1188	7.03707	1188	8.02054	1188	3.45303	1188	6.53976	1188	7.50505	1188	6.4708	1188	5.1155	1188	4.98484
1189	7.05531	1189	8.03507	1189	3.45176	1189	6.52679	1189	7.51267	1189	6.49537	1189	5.11363	1189	4.98423
1190	7.07361	1190	8.04956	1190	3.45047	1190	6.51385	1190	7.52031	1190	6.51999	1190	5.11165	1190	4.98358
1191	7.09196	1191	8.06403	1191	3.44916	1191	6.50092	1191	7.52797	1191	6.54466	1191	5.10956	1191	4.9829
1192	7.11036	1192	8.07846	1192	3.44785	1192	6.48799	1192	7.53565	1192	6.56937	1192	5.10737	1192	4.98218
1193	7.12881	1193	8.09287	1193	3.44651	1193	6.47508	1193	7.54334	1193	6.59414	1193	5.10508	1193	4.98142
1194	7.14731	1194	8.10726	1194	3.44516	1194	6.46218	1194	7.55107	1194	6.61894	1194	5.10268	1194	4.98063
1195	7.16586	1195	8.12162	1195	3.44381	1195	6.44929	1195	7.55883	1195	6.64378	1195	5.10017	1195	4.97981
1196	7.18447	1196	8.13596	1196	3.44244	1196	6.43641	1196	7.5666	1196	6.66865	1196	5.09755	1196	4.97895
1197	7.20313	1197	8.15026	1197	3.44106	1197	6.42356	1197	7.5744	1197	6.69358	1197	5.09484	1197	4.97807
1198	7.22182	1198	8.16454	1198	3.43966	1198	6.41072	1198	7.58222	1198	6.71854	1198	5.09202	1198	4.97715
1199	7.24057	1199	8.17878	1199	3.43826	1199	6.39791	1199	7.59006	1199	6.74352	1199	5.08909	1199	4.97619
1200	7.25936	1200	8.19302	1200	3.43684	1200	6.38512	1200	7.59792	1200	6.76854	1200	5.08606	1200	4.97521
1201	7.27821	1201	8.20722	1201	3.43541	1201	6.37235	1201	7.60579	1201	6.7936	1201	5.08294	1201	4.9742
1202	7.29713	1202	8.22139	1202	3.43397	1202	6.3596	1202	7.61369	1202	6.81869	1202	5.07971	1202	4.97315
1203	7.31609	1203	8.23554	1203	3.43252	1203	6.34688	1203	7.62162	1203	6.84381	1203	5.07639	1203	4.97208
1204	7.33509	1204	8.24966	1204	3.43106	1204	6.33418	1204	7.62959	1204	6.86895	1204	5.07297	1204	4.97098
1205	7.35413	1205	8.26375	1205	3.42959	1205	6.32151	1205	7.63759	1205	6.89411	1205	5.06945	1205	4.96986
1206	7.37322	1206	8.27781	1206	3.4281	1206	6.30886	1206	7.64561	1206	6.91929	1206	5.06584	1206	4.96871
1207	7.39236	1207	8.29183	1207	3.42661	1207	6.29625	1207	7.65365	1207	6.94449	1207	5.06214	1207	4.96753
1208	7.41152	1208	8.30583	1208	3.42511	1208	6.28366	1208	7.66171	1208	6.96971	1208	5.05836	1208	4.96633
1209	7.43074	1209	8.31981	1209	3.42361	1209	6.27111	1209	7.66978	1209	6.99496	1209	5.05448	1209	4.96511
1210	7.44999	1210	8.33375	1210	3.4221	1210	6.25859	1210	7.67786	1210	7.02021	1210	5.05051	1210	4.96386
1211	7.46929	1211	8.34765	1211	3.42059	1211	6.2461	1211	7.68598	1211	7.04548	1211	5.04646	1211	4.96259
1212	7.48861	1212	8.36152	1212	3.41908	1212	6.23365	1212	7.69411	1212	7.07077	1212	5.04231	1212	4.96131
1213	7.50798	1213	8.37536	1213	3.41755	1213	6.22123	1213	7.70225	1213	7.09609	1213	5.03808	1213	4.95999
1214	7.52738	1214	8.38918	1214	3.41603	1214	6.20885	1214	7.71043	1214	7.12141	1214	5.03376	1214	4.95867
1215	7.54682	1215	8.40296	1215	3.4145	1215	6.19651	1215	7.71863	1215	7.14673	1215	5.02935	1215	4.95732
1216	7.56631	1216	8.41671	1216	3.41297	1216	6.1842	1216	7.72685	1216	7.17208	1216	5.02486	1216	4.95596
1217	7.58583	1217	8.43043	1217	3.41144	1217	6.17194	1217	7.73509	1217	7.19742	1217	5.02028	1217	4.95459
1218	7.60538	1218	8.44411	1218	3.40992	1218	6.15971	1218	7.74333	1218	7.22277	1218	5.01562	1218	4.9532
1219	7.62498	1219	8.45776	1219	3.40839	1219	6.14752	1219	7.75161	1219	7.24812	1219	5.01089	1219	4.95178
1220	7.6446	1220	8.47138	1220	3.40686	1220	6.13539	1220	7.75989	1220	7.27348	1220	5.00607	1220	4.95035
1221	7.66427	1221	8.48497	1221	3.40533	1221	6.1233	1221	7.76819	1221	7.29886	1221	5.00118	1221	4.94891
1222	7.68396	1222	8.49852	1222	3.4038	1222	6.11126	1222	7.77651	1222	7.32424	1222	4.99622	1222	4.94745
1223	7.70369	1223	8.51205	1223	3.40228	1223	6.09927	1223	7.78485	1223	7.34962	1223	4.99118	1223	4.94599
1224	7.72344	1224	8.52555	1224	3.40076	1224	6.08732	1224	7.79321	1224	7.37498	1224	4.98607	1224	4.94452
1225	7.74321	1225	8.539	1225	3.39924	1225	6.07542	1225	7.80158	1225	7.40033	1225	4.9809	1225	4.94303
1226	7.76301	1226	8.55242	1226	3.39774	1226	6.06357	1226	7.80996	1226	7.42567	1226	4.97565	1226	4.94154
1227	7.78284	1227	8.5658	1227	3.39623	1227	6.05177	1227	7.81838	1227	7.45099	1227	4.97034	1227	4.94003
1228	7.8027	1228	8.57915	1228	3.39473	1228	6.04001	1228	7.82682	1228	7.47629	1228	4.96496	1228	4.93851
1229	7.82259	1229	8.59247	1229	3.39324	1229	6.02831	1229	7.83529	1229	7.50159	1229	4.95952	1229	4.93698
1230	7.84251	1230	8.60575	1230	3.39175	1230	6.01667	1230	7.84376	1230	7.52686	1230	4.95403	1230	4.93544
1231	7.86245	1231	8.619	1231	3.39027	1231	6.00508	1231	7.85225	1231	7.55212	1231	4.94848	1231	4.93389
1232	7.88241	1232	8.63223	1232	3.38879	1232	5.99354	1232	7.86075	1232	7.57736	1232	4.94286	1232	4.93234
1233	7.9024	1233	8.64543	1233	3.38731	1233	5.98205	1233	7.86927	1233	7.60258	1233	4.93718	1233	4.93078
1234	7.92242	1234	8.6586	1234	3.38584	1234	5.97063	1234	7.87781	1234	7.62778	1234	4.93146	1234	4.92921
1235	7.94247	1235	8.67174	1235	3.38438	1235	5.95925	1235	7.88635	1235	7.65297	1235	4.92567	1235	4.92765
1236	7.96254	1236	8.68483	1236	3.38292	1236	5.94794	1236	7.89492	1236	7.67813	1236	4.91982	1236	4.92608
1237	7.98262	1237	8.69791	1237	3.38148	1237	5.93669	1237	7.9035	1237	7.70326	1237	4.91392	1237	4.92452
1238	8.00272	1238	8.71095	1238	3.38004	1238	5.9255	1238	7.91209	1238	7.72837	1238	4.90797	1238	4.92295
1239	8.02285	1239	8.72397	1239	3.37861	1239	5.91437	1239	7.92069	1239	7.75344	1239	4.90199	1239	4.92137
1240	8.04299	1240	8.73696	1240	3.37718	1240	5.90331	1240	7.92931	1240	7.77849	1240	4.89595	1240	4.9198
1241	8.06315	1241	8.74992	1241	3.37577	1241	5.8923	1241	7.93794	1241	7.80351	1241	4.88987	1241	4.91823
1242	8.08332	1242	8.76285	1242	3.37437	1242	5.88136	1242	7.94659	1242	7.82848	1242	4.88374	1242	4.91665
1243	8.1035	1243	8.77575	1243	3.37298	1243	5.87048	1243	7.95525	1243	7.85342	1243	4.87756	1243	4.91508
1244	8.1237	1244	8.78862	1244	3.3716	1244	5.85967	1244	7.96393	1244	7.87832	1244	4.87134	1244	4.91351
1245	8.14391	1245	8.80145	1245	3.37023	1245	5.84892	1245	7.97262	1245	7.90319	1245	4.86508	1245	4.91195
1246	8.16412	1246	8.81426	1246	3.36888	1246	5.83824	1246	7.98133	1246	7.92801	1246	4.85878	1246	4.9104
1247	8.18435	1247	8.82704	1247	3.36753	1247	5.82763	1247	7.99006	1247	7.95279	1247	4.85244	1247	4.90886
1248	8.20459	1248	8.83979	1248	3.3662	1248	5.81709	1248	7.99879	1248	7.97753	1248	4.84607	1248	4.90732
1249	8.22483	1249	8.8525	1249	3.36489	1249	5.80661	1249	8.00754	1249	8.00223	1249	4.83965	1249	4.9058
1250	8.24508	1250	8.86519	1250	3.36358	1250	5.7962	1250	8.01629	1250	8.02687	1250	4.8332	1250	4.90428
1251	8.26534	1251	8.87786	1251	3.36229	1251	5.78586	1251	8.02506	1251	8.05147	1251	4.82672	1251	4.90278
1252	8.2856	1252	8.89049	1252	3.36101	1252	5.77559	1252	8.03385	1252	8.07603	1252	4.82021	1252	4.90128
1253	8.30587	1253	8.90309	1253	3.35974	1253	5.76538	1253	8.04266	1253	8.10054	1253	4.81366	1253	4.8998
1254	8.32613	1254	8.91565	1254	3.35849	1254	5.75525	1254	8.05149	1254	8.12498	1254	4.80709	1254	4.89832
1255	8.3464	1255	8.92819	1255	3.35725	1255	5.74519	1255	8.06034	1255	8.14939	1255	4.80051	1255	4.89686
1256	8.36668	1256	8.9407	1256	3.35603	1256	5.7352	1256	8.06921	1256	8.17374	1256	4.7939	1256	4.89541
1257	8.38696	1257	8.95317	1257	3.35483	1257	5.72529	1257	8.07809	1257	8.19803	1257	4.78726	1257	4.89398
1258	8.40725	1258	8.96562	1258	3.35365	1258	5.71544	1258	8.08702	1258	8.22228	1258	4.7806	1258	4.89256
1259	8.42756	1259	8.97804	1259	3.35249	1259	5.70567	1259	8.09596	1259	8.24648	1259	4.77392	1259	4.89116
1260	8.44786	1260	8.99042	1260	3.35135	1260	5.69597	1260	8.10492	1260	8.27062	1260	4.76723	1260	4.88977
1261	8.46817	1261	9.00278	1261	3.35022	1261	5.68635	1261	8.1139	1261	8.29469	1261	4.76052	1261	4.8884
1262	8.48848	1262	9.0151	1262	3.34911	1262	5.67681	1262	8.12289	1262	8.3187	1262	4.75381	1262	4.88705
1263	8.50878	1263	9.02739	1263	3.34802	1263	5.66734	1263	8.13188	1263	8.34265	1263	4.74708	1263	4.88571
1264	8.52909	1264	9.03965	1264	3.34694	1264	5.65794	1264	8.14091	1264	8.36653	1264	4.74035	1264	4.8844
1265	8.5494	1265	9.05189	1265	3.34588	1265	5.64863	1265	8.14995	1265	8.39034	1265	4.7336	1265	4.8831
1266	8.56971	1266	9.06409	1266	3.34485	1266	5.63938	1266	8.159	1266	8.4141	1266	4.72685	1266	4.88183
1267	8.59001	1267	9.07627	1267	3.34383	1267	5.63022	1267	8.16807	1267	8.43778	1267	4.72009	1267	4.88057
1268	8.6103	1268	9.08842	1268	3.34284	1268	5.62114	1268	8.17715	1268	8.46139	1268	4.71334	1268	4.87934
1269	8.63059	1269	9.10055	1269	3.34186	1269	5.61214	1269	8.18625	1269	8.48494	1269	4.70658	1269	4.87813
1270	8.65086	1270	9.11265	1270	3.34091	1270	5.60321	1270	8.19537	1270	8.50841	1270	4.69981	1270	4.87695
1271	8.67112	1271	9.12474	1271	3.33998	1271	5.59437	1271	8.20449	1271	8.5318	1271	4.69305	1271	4.8758
1272	8.69139	1272	9.1368	1272	3.33907	1272	5.5856	1272	8.21364	1272	8.55513	1272	4.6863	1272	4.87467
1273	8.71164	1273	9.14884	1273	3.33819	1273	5.57691	1273	8.22279	1273	8.57838	1273	4.67955	1273	4.87356
1274	8.73189	1274	9.16086	1274	3.33732	1274	5.5683	1274	8.23195	1274	8.60156	1274	4.6728	1274	4.87249
1275	8.75213	1275	9.17284	1275	3.33647	1275	5.55978	1275	8.24113	1275	8.62469	1275	4.66606	1275	4.87144
1276	8.77235	1276	9.18479	1276	3.33566	1276	5.55133	1276	8.25032	1276	8.64774	1276	4.65932	1276	4.87041
1277	8.79256	1277	9.19672	1277	3.33487	1277	5.54295	1277	8.25953	1277	8.67071	1277	4.65259	1277	4.86941
1278	8.81276	1278	9.20863	1278	3.33411	1278	5.53465	1278	8.26876	1278	8.6936	1278	4.64588	1278	4.86844
1279	8.83294	1279	9.2205	1279	3.33336	1279	5.52643	1279	8.27802	1279	8.71642	1279	4.63918	1279	4.8675
1280	8.85313	1280	9.23235	1280	3.33264	1280	5.51828	1280	8.28729	1280	8.73916	1280	4.6325	1280	4.86659
1281	8.87333	1281	9.24417	1281	3.33193	1281	5.51021	1281	8.29657	1281	8.76181	1281	4.62583	1281	4.86571
1282	8.8935	1282	9.25597	1282	3.33125	1282	5.50222	1282	8.30587	1282	8.78438	1282	4.61917	1282	4.86486
1283	8.91366	1283	9.26774	1283	3.3306	1283	5.4943	1283	8.31518	1283	8.80687	1283	4.61255	1283	4.86404
1284	8.93379	1284	9.27948	1284	3.32998	1284	5.48646	1284	8.32452	1284	8.82927	1284	4.60597	1284	4.86326
1285	8.95391	1285	9.29119	1285	3.32939	1285	5.4787	1285	8.33389	1285	8.85158	1285	4.5994	1285	4.8625
1286	8.974	1286	9.30287	1286	3.32881	1286	5.47102	1286	8.34326	1286	8.8738	1286	4.59286	1286	4.86178
1287	8.99408	1287	9.31454	1287	3.32826	1287	5.46342	1287	8.35265	1287	8.89594	1287	4.58634	1287	4.8611
1288	9.01416	1288	9.32619	1288	3.32774	1288	5.45589	1288	8.36206	1288	8.91799	1288	4.57984	1288	4.86045
1289	9.03423	1289	9.33782	1289	3.32724	1289	5.44844	1289	8.3715	1289	8.93995	1289	4.57336	1289	4.85984
1290	9.05427	1290	9.34942	1290	3.32676	1290	5.44107	1290	8.38097	1290	8.96183	1290	4.56691	1290	4.85927
1291	9.0743	1291	9.361	1291	3.32631	1291	5.43377	1291	8.39044	1291	8.98362	1291	4.5605	1291	4.85873
1292	9.09431	1292	9.37255	1292	3.32588	1292	5.42655	1292	8.39995	1292	9.00531	1292	4.55411	1292	4.85823
1293	9.11428	1293	9.38408	1293	3.32548	1293	5.41941	1293	8.40948	1293	9.0269	1293	4.54775	1293	4.85777
1294	9.13424	1294	9.39559	1294	3.32511	1294	5.41235	1294	8.41902	1294	9.04841	1294	4.54143	1294	4.85735
1295	9.15416	1295	9.40707	1295	3.32476	1295	5.40536	1295	8.42858	1295	9.06982	1295	4.53514	1295	4.85696
1296	9.17408	1296	9.41853	1296	3.32443	1296	5.39845	1296	8.43815	1296	9.09114	1296	4.52888	1296	4.85661
1297	9.19399	1297	9.42996	1297	3.32413	1297	5.39162	1297	8.44774	1297	9.11237	1297	4.52267	1297	4.8563
1298	9.21387	1298	9.44137	1298	3.32386	1298	5.38486	1298	8.45734	1298	9.1335	1298	4.51649	1298	4.85603
1299	9.23372	1299	9.45275	1299	3.32362	1299	5.37818	1299	8.46697	1299	9.15454	1299	4.51036	1299	4.85579
1300	9.25356	1300	9.46411	1300	3.3234	1300	5.37156	1300	8.47662	1300	9.17549	1300	4.50426	1300	4.85559
1301	9.27337	1301	9.47543	1301	3.32321	1301	5.36503	1301	8.48628	1301	9.19634	1301	4.4982	1301	4.85544
1302	9.29317	1302	9.48673	1302	3.32305	1302	5.35856	1302	8.49598	1302	9.2171	1302	4.49219	1302	4.85533
1303	9.31295	1303	9.49801	1303	3.32293	1303	5.35216	1303	8.5057	1303	9.23776	1303	4.48622	1303	4.85525
1304	9.33271	1304	9.50927	1304	3.32283	1304	5.34585	1304	8.51545	1304	9.25833	1304	4.4803	1304	4.85522
1305	9.35246	1305	9.52052	1305	3.32276	1305	5.33962	1305	8.52522	1305	9.27881	1305	4.47441	1305	4.85523
1306	9.37219	1306	9.53173	1306	3.32272	1306	5.33345	1306	8.53501	1306	9.29917	1306	4.46857	1306	4.85528
1307	9.3919	1307	9.54293	1307	3.32271	1307	5.32736	1307	8.54481	1307	9.31945	1307	4.46278	1307	4.85537
1308	9.41158	1308	9.55411	1308	3.32272	1308	5.32135	1308	8.55463	1308	9.33961	1308	4.45703	1308	4.8555
1309	9.43123	1309	9.56527	1309	3.32276	1309	5.3154	1309	8.56448	1309	9.35969	1309	4.45133	1309	4.85567
1310	9.45085	1310	9.57639	1310	3.32283	1310	5.30953	1310	8.57435	1310	9.37965	1310	4.44568	1310	4.85588
1311	9.47044	1311	9.5875	1311	3.32294	1311	5.30372	1311	8.58424	1311	9.39952	1311	4.44008	1311	4.85613
1312	9.49	1312	9.59859	1312	3.32308	1312	5.29799	1312	8.59416	1312	9.41929	1312	4.43454	1312	4.85643
1313	9.50953	1313	9.60965	1313	3.32324	1313	5.29232	1313	8.60411	1313	9.43895	1313	4.42908	1313	4.85677
1314	9.52903	1314	9.62069	1314	3.32343	1314	5.28672	1314	8.61412	1314	9.45851	1314	4.42367	1314	4.85715
1315	9.5485	1315	9.6317	1315	3.32365	1315	5.28119	1315	8.62414	1315	9.47796	1315	4.41832	1315	4.85757
1316	9.56793	1316	9.6427	1316	3.3239	1316	5.27572	1316	8.63419	1316	9.49731	1316	4.41303	1316	4.85804
1317	9.58734	1317	9.65367	1317	3.32418	1317	5.27032	1317	8.64428	1317	9.51655	1317	4.4078	1317	4.85856
1318	9.60671	1318	9.66463	1318	3.32449	1318	5.26498	1318	8.65439	1318	9.53569	1318	4.40263	1318	4.85913
1319	9.62606	1319	9.67555	1319	3.32483	1319	5.25971	1319	8.66453	1319	9.55472	1319	4.39752	1319	4.85974
1320	9.64537	1320	9.68645	1320	3.3252	1320	5.2545	1320	8.6747	1320	9.57364	1320	4.39246	1320	4.86038
1321	9.66466	1321	9.69734	1321	3.3256	1321	5.24937	1321	8.6849	1321	9.59246	1321	4.38747	1321	4.86107
1322	9.68392	1322	9.70819	1322	3.32603	1322	5.24429	1322	8.69513	1322	9.61117	1322	4.38253	1322	4.86181
1323	9.70316	1323	9.71903	1323	3.32648	1323	5.23929	1323	8.70537	1323	9.62978	1323	4.37765	1323	4.86259
1324	9.72235	1324	9.72983	1324	3.32697	1324	5.23435	1324	8.71563	1324	9.64828	1324	4.37283	1324	4.86341
1325	9.74152	1325	9.74063	1325	3.3275	1325	5.22946	1325	8.72592	1325	9.66667	1325	4.36807	1325	4.86429
1326	9.76065	1326	9.75142	1326	3.32805	1326	5.22464	1326	8.73622	1326	9.68495	1326	4.36337	1326	4.86521
1327	9.77976	1327	9.76219	1327	3.32864	1327	5.21988	1327	8.74657	1327	9.70312	1327	4.35875	1327	4.86617
1328	9.79884	1328	9.77295	1328	3.32926	1328	5.21517	1328	8.75694	1328	9.72119	1328	4.35418	1328	4.86718
1329	9.81789	1329	9.78368	1329	3.32992	1329	5.21053	1329	8.76735	1329	9.73915	1329	4.34968	1329	4.86823
1330	9.8369	1330	9.79438	1330	3.3306	1330	5.20595	1330	8.77779	1330	9.757	1330	4.34525	1330	4.86932
1331	9.85587	1331	9.80506	1331	3.33132	1331	5.20142	1331	8.78826	1331	9.77473	1331	4.34088	1331	4.87046
1332	9.87481	1332	9.81571	1332	3.33207	1332	5.19695	1332	8.79875	1332	9.79235	1332	4.33659	1332	4.87163
1333	9.89373	1333	9.82635	1333	3.33285	1333	5.19253	1333	8.80927	1333	9.80985	1333	4.33237	1333	4.87285
1334	9.91261	1334	9.83696	1334	3.33366	1334	5.18817	1334	8.81982	1334	9.82725	1334	4.32821	1334	4.87412
1335	9.93145	1335	9.84758	1335	3.3345	1335	5.18388	1335	8.83039	1335	9.84455	1335	4.32412	1335	4.87542
1336	9.95025	1336	9.85817	1336	3.33538	1336	5.17964	1336	8.84099	1336	9.86173	1336	4.3201	1336	4.87677
1337	9.96902	1337	9.86877	1337	3.33628	1337	5.17546	1337	8.85161	1337	9.87881	1337	4.31615	1337	4.87817
1338	9.98774	1338	9.87935	1338	3.33722	1338	5.17133	1338	8.86225	1338	9.89578	1338	4.31227	1338	4.87962
1339	10.0064	1339	9.88995	1339	3.3382	1339	5.16726	1339	8.87292	1339	9.91263	1339	4.30846	1339	4.8811
1340	10.0251	1340	9.90053	1340	3.3392	1340	5.16324	1340	8.88363	1340	9.92938	1340	4.30472	1340	4.88262
1341	10.0437	1341	9.91109	1341	3.34025	1341	5.15927	1341	8.89437	1341	9.94602	1341	4.30104	1341	4.88419
1342	10.0622	1342	9.92163	1342	3.34133	1342	5.15535	1342	8.90512	1342	9.96255	1342	4.29743	1342	4.8858
1343	10.0808	1343	9.93217	1343	3.34244	1343	5.15148	1343	8.91593	1343	9.97897	1343	4.2939	1343	4.88745
1344	10.0992	1344	9.94268	1344	3.34358	1344	5.14766	1344	8.92675	1344	9.99528	1344	4.29044	1344	4.88913
1345	10.1177	1345	9.95319	1345	3.34476	1345	5.14389	1345	8.9376	1345	10.0115	1345	4.28705	1345	4.89086
1346	10.1361	1346	9.96367	1346	3.34596	1346	5.14016	1346	8.94848	1346	10.0276	1346	4.28372	1346	4.89262
1347	10.1544	1347	9.97413	1347	3.3472	1347	5.13647	1347	8.95937	1347	10.0436	1347	4.28048	1347	4.89442
1348	10.1728	1348	9.98458	1348	3.34846	1348	5.13283	1348	8.97029	1348	10.0595	1348	4.27731	1348	4.89626
1349	10.1911	1349	9.995	1349	3.34976	1349	5.12924	1349	8.98125	1349	10.0753	1349	4.27421	1349	4.89814
1350	10.2094	1350	10.0054	1350	3.35109	1350	5.12569	1350	8.99223	1350	10.091	1350	4.27118	1350	4.90007
1351	10.2276	1351	10.0158	1351	3.35245	1351	5.12219	1351	9.00323	1351	10.1065	1351	4.26823	1351	4.90203
1352	10.2458	1352	10.0261	1352	3.35384	1352	5.11873	1352	9.01426	1352	10.122	1352	4.26534	1352	4.90403
1353	10.2639	1353	10.0365	1353	3.35527	1353	5.11531	1353	9.02532	1353	10.1374	1353	4.26252	1353	4.90607
1354	10.282	1354	10.0468	1354	3.35673	1354	5.11194	1354	9.0364	1354	10.1526	1354	4.25979	1354	4.90814
1355	10.3001	1355	10.0571	1355	3.35822	1355	5.10861	1355	9.04752	1355	10.1678	1355	4.25713	1355	4.91025
1356	10.3181	1356	10.0674	1356	3.35975	1356	5.10532	1356	9.05867	1356	10.1828	1356	4.25454	1356	4.9124
1357	10.3361	1357	10.0776	1357	3.3613	1357	5.10207	1357	9.06986	1357	10.1977	1357	4.25202	1357	4.91457
1358	10.3541	1358	10.0879	1358	3.36289	1358	5.09886	1358	9.08108	1358	10.2125	1358	4.24957	1358	4.91679
1359	10.372	1359	10.0981	1359	3.36451	1359	5.09569	1359	9.09232	1359	10.2272	1359	4.2472	1359	4.91904
1360	10.3898	1360	10.1083	1360	3.36616	1360	5.09256	1360	9.10359	1360	10.2418	1360	4.2449	1360	4.92133
1361	10.4077	1361	10.1185	1361	3.36784	1361	5.08947	1361	9.1149	1361	10.2563	1361	4.24267	1361	4.92364
1362	10.4254	1362	10.1287	1362	3.36956	1362	5.08641	1362	9.12622	1362	10.2707	1362	4.24052	1362	4.92599
1363	10.4432	1363	10.1389	1363	3.3713	1363	5.0834	1363	9.13758	1363	10.2849	1363	4.23843	1363	4.92838
1364	10.4609	1364	10.149	1364	3.37307	1364	5.08042	1364	9.14898	1364	10.2991	1364	4.23642	1364	4.93079
1365	10.4786	1365	10.1592	1365	3.37487	1365	5.07746	1365	9.16043	1365	10.3131	1365	4.23449	1365	4.93324
1366	10.4962	1366	10.1693	1366	3.37671	1366	5.07455	1366	9.17192	1366	10.3271	1366	4.23262	1366	4.93571
1367	10.5138	1367	10.1794	1367	3.37858	1367	5.07167	1367	9.18343	1367	10.3409	1367	4.23082	1367	4.93821
1368	10.5313	1368	10.1896	1368	3.38047	1368	5.06882	1368	9.19498	1368	10.3546	1368	4.2291	1368	4.94074
1369	10.5489	1369	10.1996	1369	3.3824	1369	5.06601	1369	9.20656	1369	10.3683	1369	4.22746	1369	4.94331
1370	10.5663	1370	10.2097	1370	3.38436	1370	5.06322	1370	9.21819	1370	10.3817	1370	4.2259	1370	4.9459
1371	10.5837	1371	10.2197	1371	3.38635	1371	5.06046	1371	9.22984	1371	10.3951	1371	4.22441	1371	4.94853
1372	10.6011	1372	10.2298	1372	3.38837	1372	5.05773	1372	9.24152	1372	10.4084	1372	4.22299	1372	4.95118
1373	10.6184	1373	10.2398	1373	3.39043	1373	5.05502	1373	9.25323	1373	10.4216	1373	4.22164	1373	4.95386
1374	10.6357	1374	10.2497	1374	3.39251	1374	5.05233	1374	9.26497	1374	10.4347	1374	4.22036	1374	4.95657
1375	10.653	1375	10.2597	1375	3.39461	1375	5.04968	1375	9.27672	1375	10.4476	1375	4.21915	1375	4.95929
1376	10.6702	1376	10.2697	1376	3.39675	1376	5.04705	1376	9.28851	1376	10.4605	1376	4.21802	1376	4.96204
1377	10.6873	1377	10.2796	1377	3.39893	1377	5.04444	1377	9.30032	1377	10.4732	1377	4.21696	1377	4.96481
1378	10.7045	1378	10.2895	1378	3.40113	1378	5.04186	1378	9.31216	1378	10.4859	1378	4.21597	1378	4.96761
1379	10.7216	1379	10.2994	1379	3.40336	1379	5.0393	1379	9.32403	1379	10.4984	1379	4.21504	1379	4.97043
1380	10.7386	1380	10.3093	1380	3.40561	1380	5.03675	1380	9.33592	1380	10.5109	1380	4.21419	1380	4.97327
1381	10.7556	1381	10.3192	1381	3.4079	1381	5.03423	1381	9.34784	1381	10.5232	1381	4.21341	1381	4.97613
1382	10.7726	1382	10.329	1382	3.41022	1382	5.03173	1382	9.3598	1382	10.5354	1382	4.21269	1382	4.979
1383	10.7895	1383	10.3389	1383	3.41256	1383	5.02925	1383	9.3718	1383	10.5476	1383	4.21206	1383	4.9819
1384	10.8064	1384	10.3487	1384	3.41493	1384	5.02679	1384	9.38382	1384	10.5596	1384	4.2115	1384	4.98481
1385	10.8232	1385	10.3586	1385	3.41734	1385	5.02436	1385	9.39588	1385	10.5715	1385	4.21102	1385	4.98773
1386	10.84	1386	10.3684	1386	3.41977	1386	5.02193	1386	9.40797	1386	10.5833	1386	4.2106	1386	4.99068
1387	10.8568	1387	10.3782	1387	3.42223	1387	5.01954	1387	9.42008	1387	10.595	1387	4.21025	1387	4.99364
1388	10.8735	1388	10.388	1388	3.42472	1388	5.01716	1388	9.43221	1388	10.6066	1388	4.20996	1388	4.99662
1389	10.8902	1389	10.3977	1389	3.42723	1389	5.0148	1389	9.44436	1389	10.6181	1389	4.20974	1389	4.9996
1390	10.9068	1390	10.4075	1390	3.42978	1390	5.01245	1390	9.45653	1390	10.6295	1390	4.20959	1390	5.00261
1391	10.9234	1391	10.4172	1391	3.43236	1391	5.01012	1391	9.46873	1391	10.6409	1391	4.20949	1391	5.00562
1392	10.94	1392	10.427	1392	3.43496	1392	5.00781	1392	9.48097	1392	10.6521	1392	4.20947	1392	5.00864
1393	10.9565	1393	10.4367	1393	3.43759	1393	5.0055	1393	9.49322	1393	10.6632	1393	4.20953	1393	5.01168
1394	10.9729	1394	10.4464	1394	3.44025	1394	5.00323	1394	9.50551	1394	10.6742	1394	4.20965	1394	5.01473
1395	10.9894	1395	10.4561	1395	3.44294	1395	5.00097	1395	9.51781	1395	10.6851	1395	4.20984	1395	5.01779
1396	11.0057	1396	10.4658	1396	3.44566	1396	4.99872	1396	9.53013	1396	10.6959	1396	4.21009	1396	5.02085
1397	11.0221	1397	10.4754	1397	3.4484	1397	4.99649	1397	9.54248	1397	10.7066	1397	4.21041	1397	5.02392
1398	11.0384	1398	10.4851	1398	3.45116	1398	4.99428	1398	9.55486	1398	10.7172	1398	4.21079	1398	5.027
1399	11.0547	1399	10.4947	1399	3.45395	1399	4.99208	1399	9.56727	1399	10.7276	1399	4.21122	1399	5.03009
1400	11.0709	1400	10.5043	1400	3.45677	1400	4.98988	1400	9.57969	1400	10.738	1400	4.21172	1400	5.03318
1401	11.0871	1401	10.5139	1401	3.45961	1401	4.98771	1401	9.59214	1401	10.7483	1401	4.21228	1401	5.03627
1402	11.1033	1402	10.5235	1402	3.46247	1402	4.98555	1402	9.60461	1402	10.7585	1402	4.2129	1402	5.03937
1403	11.1195	1403	10.5331	1403	3.46536	1403	4.98339	1403	9.61711	1403	10.7685	1403	4.21358	1403	5.04248
1404	11.1356	1404	10.5426	1404	3.46827	1404	4.98127	1404	9.62964	1404	10.7785	1404	4.21432	1404	5.04558
1405	11.1516	1405	10.5521	1405	3.4712	1405	4.97914	1405	9.64218	1405	10.7884	1405	4.21512	1405	5.04868
1406	11.1676	1406	10.5617	1406	3.47415	1406	4.97704	1406	9.65477	1406	10.7982	1406	4.21597	1406	5.05178
1407	11.1836	1407	10.5712	1407	3.47713	1407	4.97494	1407	9.66738	1407	10.8078	1407	4.21689	1407	5.05489
1408	11.1996	1408	10.5807	1408	3.48013	1408	4.97286	1408	9.68001	1408	10.8174	1408	4.21787	1408	5.05799
1409	11.2155	1409	10.5902	1409	3.48315	1409	4.97078	1409	9.69265	1409	10.8269	1409	4.2189	1409	5.06109
1410	11.2313	1410	10.5996	1410	3.4862	1410	4.96871	1410	9.70531	1410	10.8363	1410	4.22	1410	5.06419
1411	11.2471	1411	10.6091	1411	3.48927	1411	4.96666	1411	9.71798	1411	10.8456	1411	4.22115	1411	5.06729
1412	11.2629	1412	10.6185	1412	3.49237	1412	4.96462	1412	9.73067	1412	10.8548	1412	4.22236	1412	5.07039
1413	11.2786	1413	10.6279	1413	3.49548	1413	4.96258	1413	9.74337	1413	10.8638	1413	4.22362	1413	5.07348
1414	11.2943	1414	10.6373	1414	3.49861	1414	4.96055	1414	9.75608	1414	10.8728	1414	4.22494	1414	5.07656
1415	11.31	1415	10.6467	1415	3.50176	1415	4.95852	1415	9.76882	1415	10.8817	1415	4.22631	1415	5.07964
1416	11.3256	1416	10.6561	1416	3.50493	1416	4.95649	1416	9.78157	1416	10.8905	1416	4.22775	1416	5.0827
1417	11.3412	1417	10.6655	1417	3.50811	1417	4.95448	1417	9.79434	1417	10.8992	1417	4.22923	1417	5.08576
1418	11.3567	1418	10.6749	1418	3.51132	1418	4.95247	1418	9.80712	1418	10.9078	1418	4.23077	1418	5.08881
1419	11.3722	1419	10.6842	1419	3.51454	1419	4.95046	1419	9.81992	1419	10.9163	1419	4.23238	1419	5.09185
1420	11.3877	1420	10.6935	1420	3.51777	1420	4.94846	1420	9.83275	1420	10.9247	1420	4.23403	1420	5.09487
1421	11.4031	1421	10.7029	1421	3.52102	1421	4.94647	1421	9.84559	1421	10.933	1421	4.23574	1421	5.09789
1422	11.4185	1422	10.7122	1422	3.52429	1422	4.94449	1422	9.85845	1422	10.9412	1422	4.23751	1422	5.1009
1423	11.4339	1423	10.7214	1423	3.52757	1423	4.94252	1423	9.87134	1423	10.9494	1423	4.23933	1423	5.10389
1424	11.4492	1424	10.7307	1424	3.53087	1424	4.94055	1424	9.88424	1424	10.9574	1424	4.24121	1424	5.10686
1425	11.4645	1425	10.74	1425	3.53419	1425	4.93858	1425	9.89717	1425	10.9653	1425	4.24314	1425	5.10981
1426	11.4798	1426	10.7492	1426	3.53752	1426	4.93661	1426	9.91011	1426	10.9732	1426	4.24513	1426	5.11275
1427	11.495	1427	10.7585	1427	3.54086	1427	4.93464	1427	9.92308	1427	10.9809	1427	4.24716	1427	5.11567
1428	11.5102	1428	10.7677	1428	3.54422	1428	4.93267	1428	9.93605	1428	10.9886	1428	4.24925	1428	5.11857
1429	11.5253	1429	10.7769	1429	3.54758	1429	4.93071	1429	9.94903	1429	10.9962	1429	4.25138	1429	5.12144
1430	11.5405	1430	10.7861	1430	3.55096	1430	4.92874	1430	9.96201	1430	11.0037	1430	4.25355	1430	5.1243
1431	11.5555	1431	10.7953	1431	3.55435	1431	4.92678	1431	9.975	1431	11.0111	1431	4.25579	1431	5.12714
1432	11.5706	1432	10.8044	1432	3.55776	1432	4.92482	1432	9.988	1432	11.0184	1432	4.25808	1432	5.12996
1433	11.5856	1433	10.8136	1433	3.56117	1433	4.92285	1433	10.001	1433	11.0257	1433	4.26042	1433	5.13276
1434	11.6006	1434	10.8227	1434	3.56459	1434	4.92089	1434	10.014	1434	11.0328	1434	4.26281	1434	5.13553
1435	11.6155	1435	10.8318	1435	3.56802	1435	4.91893	1435	10.0271	1435	11.0399	1435	4.26524	1435	5.13829
1436	11.6305	1436	10.8409	1436	3.57146	1436	4.91696	1436	10.0401	1436	11.0468	1436	4.26771	1436	5.14103
1437	11.6453	1437	10.8499	1437	3.5749	1437	4.915	1437	10.0532	1437	11.0537	1437	4.27023	1437	5.14374
1438	11.6602	1438	10.859	1438	3.57836	1438	4.91304	1438	10.0663	1438	11.0604	1438	4.27281	1438	5.14643
1439	11.675	1439	10.868	1439	3.58182	1439	4.91109	1439	10.0794	1439	11.0671	1439	4.27544	1439	5.14909
1440	11.6898	1440	10.8771	1440	3.58529	1440	4.90914	1440	10.0925	1440	11.0737	1440	4.27812	1440	5.15172
1441	11.7046	1441	10.8861	1441	3.58876	1441	4.90719	1441	10.1056	1441	11.0803	1441	4.28084	1441	5.15431
1442	11.7193	1442	10.8951	1442	3.59224	1442	4.90525	1442	10.1188	1442	11.0867	1442	4.28361	1442	5.15689
1443	11.734	1443	10.9041	1443	3.59573	1443	4.90331	1443	10.1319	1443	11.0931	1443	4.28643	1443	5.15943
1444	11.7487	1444	10.9131	1444	3.59922	1444	4.90138	1444	10.1451	1444	11.0993	1444	4.2893	1444	5.16194
1445	11.7634	1445	10.9221	1445	3.60272	1445	4.89945	1445	10.1583	1445	11.1055	1445	4.29221	1445	5.16442
1446	11.778	1446	10.9311	1446	3.60622	1446	4.89752	1446	10.1715	1446	11.1116	1446	4.29517	1446	5.16687
1447	11.7926	1447	10.9401	1447	3.60972	1447	4.8956	1447	10.1846	1447	11.1176	1447	4.29817	1447	5.16928
1448	11.8071	1448	10.9491	1448	3.61323	1448	4.89369	1448	10.1978	1448	11.1235	1448	4.3012	1448	5.17166
1449	11.8217	1449	10.9581	1449	3.61673	1449	4.89178	1449	10.211	1449	11.1293	1449	4.30428	1449	5.17401
1450	11.8362	1450	10.9671	1450	3.62024	1450	4.88988	1450	10.2242	1450	11.1351	1450	4.3074	1450	5.17631
1451	11.8506	1451	10.976	1451	3.62375	1451	4.88799	1451	10.2374	1451	11.1408	1451	4.31056	1451	5.17858
1452	11.8651	1452	10.985	1452	3.62727	1452	4.8861	1452	10.2506	1452	11.1464	1452	4.31375	1452	5.18082
1453	11.8795	1453	10.9939	1453	3.63079	1453	4.88422	1453	10.2638	1453	11.1519	1453	4.31698	1453	5.18302
1454	11.8939	1454	11.0029	1454	3.6343	1454	4.88235	1454	10.277	1454	11.1573	1454	4.32026	1454	5.18518
1455	11.9082	1455	11.0118	1455	3.63782	1455	4.88049	1455	10.2902	1455	11.1627	1455	4.32358	1455	5.1873
1456	11.9226	1456	11.0207	1456	3.64133	1456	4.87862	1456	10.3034	1456	11.1679	1456	4.32693	1456	5.18938
1457	11.9369	1457	11.0296	1457	3.64484	1457	4.87676	1457	10.3166	1457	11.1731	1457	4.33034	1457	5.19143
1458	11.9512	1458	11.0385	1458	3.64835	1458	4.87491	1458	10.3299	1458	11.1782	1458	4.33378	1458	5.19343
1459	11.9654	1459	11.0474	1459	3.65185	1459	4.87305	1459	10.3431	1459	11.1833	1459	4.33726	1459	5.19539
1460	11.9796	1460	11.0563	1460	3.65535	1460	4.8712	1460	10.3563	1460	11.1882	1460	4.34079	1460	5.19732
1461	11.9938	1461	11.0651	1461	3.65885	1461	4.86936	1461	10.3695	1461	11.193	1461	4.34435	1461	5.19921
1462	12.008	1462	11.074	1462	3.66235	1462	4.86752	1462	10.3827	1462	11.1978	1462	4.34795	1462	5.20105
1463	12.0221	1463	11.0828	1463	3.66583	1463	4.8657	1463	10.3959	1463	11.2025	1463	4.35159	1463	5.20285
1464	12.0362	1464	11.0916	1464	3.66931	1464	4.86389	1464	10.4091	1464	11.2071	1464	4.35526	1464	5.2046
1465	12.0503	1465	11.1005	1465	3.67279	1465	4.8621	1465	10.4223	1465	11.2116	1465	4.35896	1465	5.20631
1466	12.0643	1466	11.1093	1466	3.67626	1466	4.8603	1466	10.4355	1466	11.216	1466	4.3627	1466	5.20797
1467	12.0783	1467	11.1181	1467	3.67973	1467	4.85852	1467	10.4487	1467	11.2204	1467	4.36648	1467	5.20959
1468	12.0923	1468	11.1269	1468	3.68319	1468	4.85674	1468	10.4619	1468	11.2247	1468	4.37029	1468	5.21116
1469	12.1062	1469	11.1357	1469	3.68663	1469	4.85496	1469	10.4751	1469	11.2289	1469	4.37414	1469	5.21268
1470	12.1201	1470	11.1445	1470	3.69007	1470	4.8532	1470	10.4883	1470	11.233	1470	4.37803	1470	5.21415
1471	12.134	1471	11.1533	1471	3.69349	1471	4.85144	1471	10.5015	1471	11.237	1471	4.38196	1471	5.21558
1472	12.1479	1472	11.162	1472	3.69691	1472	4.84971	1472	10.5148	1472	11.241	1472	4.38591	1472	5.21696
1473	12.1617	1473	11.1708	1473	3.70031	1473	4.84797	1473	10.528	1473	11.2449	1473	4.38992	1473	5.21829
1474	12.1755	1474	11.1796	1474	3.70371	1474	4.84625	1474	10.5412	1474	11.2487	1474	4.39396	1474	5.21957
1475	12.1893	1475	11.1883	1475	3.70709	1475	4.84454	1475	10.5544	1475	11.2524	1475	4.39803	1475	5.22081
1476	12.2031	1476	11.1971	1476	3.71046	1476	4.84284	1476	10.5676	1476	11.2561	1476	4.40213	1476	5.22199
1477	12.2168	1477	11.2059	1477	3.71381	1477	4.84114	1477	10.5809	1477	11.2597	1477	4.40626	1477	5.22312
1478	12.2305	1478	11.2146	1478	3.71714	1478	4.83945	1478	10.5941	1478	11.2632	1478	4.41042	1478	5.22421
1479	12.2442	1479	11.2234	1479	3.72046	1479	4.83779	1479	10.6072	1479	11.2667	1479	4.41462	1479	5.22523
1480	12.2578	1480	11.2322	1480	3.72377	1480	4.83613	1480	10.6204	1480	11.2701	1480	4.41885	1480	5.22622
1481	12.2715	1481	11.241	1481	3.72705	1481	4.83448	1481	10.6336	1481	11.2734	1481	4.42311	1481	5.22715
1482	12.2851	1482	11.2497	1482	3.73031	1482	4.83285	1482	10.6468	1482	11.2766	1482	4.4274	1482	5.22803
1483	12.2987	1483	11.2585	1483	3.73356	1483	4.83122	1483	10.6599	1483	11.2798	1483	4.43171	1483	5.22887
1484	12.3122	1484	11.2673	1484	3.73679	1484	4.8296	1484	10.6731	1484	11.2829	1484	4.43607	1484	5.22966
1485	12.3257	1485	11.276	1485	3.74	1485	4.828	1485	10.6863	1485	11.286	1485	4.44045	1485	5.23039
1486	12.3392	1486	11.2848	1486	3.74319	1486	4.8264	1486	10.6994	1486	11.2889	1486	4.44488	1486	5.23108
1487	12.3527	1487	11.2935	1487	3.74636	1487	4.82483	1487	10.7126	1487	11.2919	1487	4.44934	1487	5.23171
1488	12.3661	1488	11.3023	1488	3.74952	1488	4.82326	1488	10.7257	1488	11.2947	1488	4.45383	1488	5.23229
1489	12.3796	1489	11.311	1489	3.75266	1489	4.82171	1489	10.7389	1489	11.2975	1489	4.45834	1489	5.23283
1490	12.393	1490	11.3198	1490	3.75577	1490	4.82018	1490	10.752	1490	11.3002	1490	4.4629	1490	5.23331
1491	12.4063	1491	11.3285	1491	3.75885	1491	4.81866	1491	10.7651	1491	11.3028	1491	4.46748	1491	5.23374
1492	12.4197	1492	11.3373	1492	3.76192	1492	4.81716	1492	10.7782	1492	11.3054	1492	4.47209	1492	5.23412
1493	12.433	1493	11.346	1493	3.76495	1493	4.81567	1493	10.7913	1493	11.3078	1493	4.47673	1493	5.23445
1494	12.4463	1494	11.3547	1494	3.76796	1494	4.8142	1494	10.8044	1494	11.3103	1494	4.48141	1494	5.23472
1495	12.4595	1495	11.3635	1495	3.77094	1495	4.81275	1495	10.8175	1495	11.3126	1495	4.48611	1495	5.23494
1496	12.4728	1496	11.3722	1496	3.7739	1496	4.81131	1496	10.8305	1496	11.3149	1496	4.49084	1496	5.2351
1497	12.486	1497	11.381	1497	3.77683	1497	4.80991	1497	10.8436	1497	11.3172	1497	4.4956	1497	5.2352
1498	12.4991	1498	11.3897	1498	3.77973	1498	4.80851	1498	10.8567	1498	11.3194	1498	4.50039	1498	5.23526
[truncated: 3,002 more rows]

## Sheet: Figure 3d
Complex Stimuli
0	0	0	0	0	0	0	0.0373661569109950	0	0	0.0387873913312786	0.0673957642885859	0.0929416576657176	0.111711124808826	0.153415618636226	0.208428987686263	0.308784669400517	0.347115385477217	0.366392139631153	0.284920825144368	0.260555871166601	0.250379432270678	0.182894146687335	0.159523827684956	0.151334004803724	0.114132669674693	0.0678311398756619	0.0542086236162586	0.0685580181702268	0.0486034432306398	0.0320931525080743	0	0	0	0	0	0	0	0	0	0.0336589645844295	0.0307280510235223	0	0	0	0.0318336011608616	0	0	0
0	0	0	0	0	0	0	0	0	0	0	0	0	0	0	0	0.0494819654665767	0.134794205053825	0.141638587936801	0.176411970674806	0.179060563564552	0.185229154956252	0.182550572819009	0.173742662839696	0.163357949432912	0.154183767454046	0.115526702637165	0.105847211451113	0.166653874704582	0.212390974249335	0.228611589512460	0.232717246572832	0.236830011631709	0.239963417015858	0.208551696023415	0.151009834713974	0.144715144273039	0.154032198571128	0.159147552967301	0.174329731095613	0.177863547918115	0.175345596958992	0.184359429323520	0.165888375138594	0.166680401783594	0.211314763337240	0.216545135747202	0.180866717738851	0.123689487750511
0	0	0	0	0	0	0	0	0	0	0	0	0	0	0	0	0	0	0	0	0.0793729381457850	0.0922147282962761	0.0895661828268052	0.0842729777070395	0.0954059672656225	0.135350088979715	0.132819754509897	0.0878820742961845	0.0860351880557591	0.109332517749510	0.0912357217013894	0.0935462193900333	0.0998815895230724	0.106623985531705	0.0947132947827311	0.117215843774319	0.129449619848573	0.161632310995219	0.161683784658887	0.188350376140254	0.199872872877624	0.221782397681730	0.218223602348318	0.214099555239977	0.204913063922920	0.211474918127606	0.236373693049125	0.145984264384151	0
0	0	0	0	0	0	0	0	0	0	0	0	0	0	0	0	0.112724090879695	0.115419999881159	0.154016604456244	0.204828802946626	0.162306154942136	0.142415344589777	0.142160561426543	0.106095037801353	0.0900683526785898	0.128624939026978	0.109488515280158	0.0971967599620212	0.0875690080925470	0.118323713263468	0.0874435564959928	0.0932961468458422	0.0793839713150139	0.0860282988643049	0.0881816193241727	0.0703577448810438	0.0587279698425616	0.0605558436080683	0.0648749524180871	0.0747306913476502	0.0918849582963271	0.0966912236801302	0.0648543434520404	0.0746560936432548	0.0901026820827684	0.104384547404878	0.0702344516822576	0.0478627989059016	0
0	0	0	0	0	0	0	0	0.0304829279075470	0.0312828694098317	0.0352018477711540	0.0485575494887614	0.0347779559785537	0	0	0	0	0	0	0	0	0	0.0445389784608743	0.0463484877099507	0.0766450679520023	0.0723716057408276	0.0906101379997849	0.0988783323201699	0.135574579671786	0.117693654586773	0.154239622955488	0.182485099881816	0.160138175412665	0.181937219880149	0.178052792616689	0.168826094228673	0.122918651814829	0.128918397325650	0.123885847944972	0.100462410429720	0.101451191372098	0.115332530487506	0.0808323513182969	0.0842513221712555	0.0311668253218046	0	0	0	0
0	0	0	0	0	0	0	0	0	0	0	0	0	0	0	0	0	0	0	0	0	0	0.152700978900725	0.161307063004397	0.124505793480412	0.120147821103097	0.0824291321307340	0.0713938221410436	0.0804227708621091	0.0398590671095105	0	0	0	0	0	0	0	0	0	0	0	0	0	0	0	0	0	0	0
0	0	0	0	0	0	0	0	0	0	0	0	0	0	0	0	0	0	0	0	0	0	0	0.0420648794398596	0.0639053902498675	0.0985598919719605	0.0708911431775957	0.104039895590958	0.124094472723030	0.115999740020388	0.121574837108326	0.122736776169368	0.145799919780084	0.130702547746428	0.113940336735050	0.122267954924274	0.127604896857914	0.135334169713001	0.137556510823597	0.132637568212846	0.149650330452456	0.0998781292122132	0.0742132340642234	0.0764158283793565	0.0792624129718556	0.128825439032146	0.0940880240135394	0.0620857991651385	0.0469197565003987
0	0	0	0	0	0	0	0	0	0	0	0	0	0	0	0	0	0	0	0.0815199984367252	0.114402797789444	0.143195542348495	0.147574629314071	0.138565437039612	0.130695682438539	0.132267713523582	0.125172285352196	0.103223468452875	0.0871055790068313	0.0864797454391391	0.0712805703260197	0.0627185312654386	0.0372956892154587	0	0	0	0	0	0	0	0	0	0	0	0	0	0	0	0
0	0	0	0	0	0	0	0	0	0	0	0	0	0	0	0	0	0	0	0	0	0.0565829826999279	0.0798201495239888	0.115963979678258	0.0972899495262051	0.0960222321661869	0.0552659344236915	0.0360282486508759	0	0.0585752452700058	0.0562855326984813	0.0507702133830709	0	0.0566854177264473	0.105208579444603	0.122976277732822	0.0449604702257499	0.0483500703489427	0.0755836023659216	0.0434246347304055	0.0336976535094996	0	0	0	0	0	0	0	0
0	0	0	0	0	0	0	0	0	0	0	0	0	0	0	0	0	0.0306016668587685	0.0740003791707866	0.0635604013544828	0.0949666085230234	0.121214026267184	0.0995902266755987	0.0977997024031123	0.0811608833818340	0.0819387846092876	0.0657216274188278	0.0398424016827468	0	0.0365856898349436	0.0322787270517305	0.0552770394218419	0.0422011802873384	0.0619972998057239	0.0572554801706214	0.0646400027475417	0.0578307275566938	0.0413581094131299	0.0517984028293638	0.0370601639204429	0	0	0	0	0	0	0	0	0
0	0	0	0	0	0	0	0	0	0	0	0	0	0	0	0	0	0	0	0	0.0440295283430941	0.0942209588367088	0.109039691939974	0.0883526245451397	0.0926538120617983	0.118706682611089	0.106441681080171	0.0765556000949186	0.0475466454448240	0.0536650810577105	0.0596358174301433	0.0717388466032220	0.0878049650936595	0.104571787670204	0.0983346181080160	0.0529446046341704	0.0512019127758209	0.0354273888213959	0.0435386689375654	0.0512851636950864	0.0538167267952049	0.0594839777071769	0.0746280329384250	0.0818283229809955	0.0603017988253079	0.0583445326588312	0.0621145703271724	0.0708246134749610	0.110409355823575
0	0	0	0	0	0	0	0	0	0	0	0	0	0	0	0	0	0	0	0	0.0300917112198478	0.0479361510083251	0.0387086884610388	0.0311617560955870	0	0.0336086988839135	0.0308540148423899	0	0	0	0	0	0	0	0	0	0	0	0	0.0573790644847270	0.0552672723782790	0.0527138400780312	0.0535937201283520	0.0431295086314868	0.0503332503852003	0.0461007858852919	0.0644952119893956	0.0946318143609871	0.117039902638003
0	0	0	0	0	0	0	0	0	0	0	0	0	0	0	0	0	0	0.0336617012800334	0.0435336670321104	0.0463351082831522	0.0407802630715434	0.0426522168015256	0.0678832976452527	0.0818623146153932	0.0887745356599873	0.0889536436161732	0.100649466215456	0.112405967520760	0.0819088610658575	0.0916539213148537	0.0706212783627455	0.0637054020143669	0.0944272134213025	0.0832360027308886	0.0618598372963669	0.0447344685731695	0.0577586653605647	0.0416066098813746	0.0566575830594486	0.0673167206329861	0.0830649685034599	0.108596076853864	0.116947784604203	0.115962355836653	0.0681734811175361	0.0556765840667375	0.0517076054761295	0.0474040291375483
0	0	0	0	0	0	0	0	0	0	0	0	0	0	0	0	0	0.0400257807385666	0.0308894901441365	0.0426916192507717	0.0705704938703667	0.0891509865021650	0.0429203758896222	0.0541165580188424	0.104813659860676	0.0927989008872360	0.0356000000000000	0	0	0	0	0	0	0	0	0	0	0	0	0	0	0	0	0	0	0	0	0	0
0	0	0	0	0	0	0	0	0	0	0	0	0	0	0	0	0.0749351644948809	0.0665396852631807	0	0	0	0	0	0	0	0	0	0	0	0.0482656212586397	0.103990281522448	0.100300403642575	0.0745258982193673	0.0733927354150564	0.0891957291570345	0.0534195568809626	0.0771859315340785	0.0757082346489540	0.0808083235560835	0.0591997868491512	0.0568688811401221	0.0796739594741744	0.0965916743286375	0.0571686223192010	0	0	0	0	0
0	0	0	0	0	0	0.0476052445308256	0.0573799019046532	0	0	0	0	0	0	0	0	0	0.0339290595106790	0.0874986368856190	0.0585974421841717	0	0	0	0	0	0	0	0	0	0.0366990601387917	0.0450274388356484	0.0611619729491296	0.0996430491814021	0.0931234425619294	0.0933088187437954	0	0	0	0	0	0	0.0316557240133958	0.0500211376173476	0.0477960439396966	0	0	0	0	0
0	0	0	0	0	0	0	0	0	0	0	0	0	0	0	0	0	0	0.0451153337419792	0.0709135666045184	0.0625413100835935	0.0622718599562080	0.0675097627424720	0.0972968621240981	0.0453816162004432	0	0	0	0	0	0	0	0	0	0	0	0	0	0	0	0	0	0	0	0	0	0	0	0.0673087560095620
0	0	0	0	0	0	0	0	0	0	0	0	0	0	0	0	0.0448011873418955	0.0479790860712211	0.0482962761832318	0.0363276729905920	0	0	0	0	0	0	0.0439426286287372	0.0464769784784462	0.0380138670069893	0	0.0638336734455436	0.0923147874114097	0.0934361226119067	0	0	0	0	0	0	0	0	0	0	0	0	0	0	0	0
0	0	0	0	0	0	0	0	0	0	0	0	0	0	0	0	0	0	0	0.0383807932153019	0.0534050941523092	0.0419696025373945	0.0465203303280946	0.0524125457946598	0.0564093201143154	0.0501337977969988	0.0554301125468356	0.0640314702800397	0.0614286562476776	0.0777012036682685	0.0469787903038583	0.0421668004336831	0.0402287482959145	0	0	0	0	0	0.0375618476495397	0.0318541933497819	0	0.0340143077387500	0.0482695174112084	0.0486331423613544	0.0512708359443253	0.0588392419611016	0.0864992836430165	0.0919693924455870	0.0553505978741647
0	0	0	0	0	0	0	0	0	0	0	0	0	0	0	0	0.0821721337803622	0.0762712765073206	0.0916263607087874	0.0644338240246026	0	0.0388343246423355	0.0416470217088701	0.0570370502038053	0.0552566254813408	0.0526306463311983	0.0446846772396215	0.0449403253272770	0	0	0	0	0	0	0.0307646014720041	0.0307060477482044	0	0	0	0	0	0	0	0	0	0	0	0	0
0	0	0	0	0	0	0	0	0	0	0	0	0	0	0	0	0	0	0	0.0820334248793720	0.0639039304200904	0.0560138100150933	0.0615255598234013	0.0351661462609101	0	0.0382132211128123	0.0761502991209016	0.0714212704081397	0.0513338160814021	0.0420205306840731	0.0482398874092635	0.0377094007168994	0.0369900688990927	0.0711760418959797	0.0544450458902272	0.0701618095506110	0.0830937984652043	0.0873906167261111	0.0465124251771444	0	0.0421603299100573	0.0710543276823000	0.0667934068769411	0.0635262256884509	0.0578223636862365	0.0582528423788784	0	0	0
0	0	0	0	0	0	0	0	0	0	0	0	0	0	0	0	0	0.0416707625606416	0.0613369597566129	0.0549251042993498	0.0718951710459084	0.0737516485449264	0.0796138951157512	0.0599224119895388	0.0602177089490869	0.0406826663319961	0.0549984904339992	0.0569998686747920	0.0472438742234974	0.0429324087431374	0.0483332551722581	0.0425769419490449	0.0369495182321493	0	0.0334967595926841	0.0447188854175267	0.0369739256135762	0	0	0	0	0	0.0352058261961450	0.0439901926681388	0.0359157129396459	0	0	0	0
0	0	0	0	0	0	0	0	0	0	0	0	0	0	0	0	0	0	0	0	0	0	0.0476887715259260	0.0510661640590234	0.0577378979720062	0.0639118858169406	0.0625907179562135	0.0656863404561154	0.0687740964001510	0.0581235089891350	0.0679048095843577	0.0692950484224910	0.0788670230811929	0.0595400985837601	0.0346672031262025	0	0.0381179204526420	0.0410804332223509	0.0323733266414881	0	0	0	0	0	0	0	0	0	0
0	0	0	0	0	0	0	0	0	0	0	0	0.0568821136246495	0.0423600222393806	0	0	0	0	0	0	0	0	0	0	0	0	0	0	0	0	0	0	0	0	0	0	0	0	0	0	0.0687585997296186	0.0713287565471664	0.0527628249259125	0.0460404431240735	0	0	0	0.0477403069610580	0.0368651266454918
0	0	0	0	0	0	0	0	0	0	0	0	0	0	0	0	0	0	0	0	0	0	0	0	0	0	0	0	0	0	0	0	0	0	0	0	0	0	0.0482993894030212	0.0712053005427219	0.0603621487260930	0.0314784593064749	0	0.0353679092290699	0.0499001212886564	0.0363845961556988	0.0305572713999391	0	0.0420670955895127
0	0	0	0	0	0	0	0	0	0	0	0	0	0.0323116432521472	0.0525059256561911	0.0651555089504032	0.0433281792364710	0.0504501869101808	0.0432281342191144	0.0423973995050403	0.0359867076958069	0.0407138498965726	0	0	0	0	0	0	0	0	0	0	0	0	0	0	0	0	0	0	0	0	0	0	0	0	0	0	0
0	0	0	0	0	0	0	0	0	0	0	0	0	0	0	0	0	0	0	0	0.0354196370533623	0.0438058753731717	0.0446654940167083	0.0381983108931936	0.0579323247478346	0.0516325230967471	0	0	0	0	0	0	0	0	0	0	0	0	0	0	0	0	0	0	0	0	0	0	0
0	0	0	0	0	0	0	0	0	0	0	0	0	0	0	0	0	0	0	0	0	0	0	0	0	0	0	0	0	0	0	0	0	0	0	0	0	0	0	0	0.0559382179792357	0.0503637629044362	0.0354627023305884	0	0	0	0	0	0
0	0	0	0	0	0	0	0	0	0	0.0425023393592177	0.0400742347523931	0	0	0	0	0	0	0	0	0	0	0	0	0	0.0329854534599559	0.0511051015776840	0.0303099578507454	0.0383267503707869	0	0	0	0	0	0.0510947297678853	0.0553772804153229	0.0319951466432216	0	0	0	0	0	0	0	0	0	0	0	0.0317987643816029
0	0	0	0	0	0	0	0	0	0	0	0	0	0	0	0	0	0	0	0	0	0	0	0	0	0	0	0	0	0	0	0	0	0	0	0	0.0366875572611333	0.0300311517901104	0	0	0	0	0	0	0	0	0	0.0509072273638637	0.0345867194819247
0	0	0	0	0	0	0	0	0	0	0	0	0	0	0	0	0	0	0	0	0.0417565196233902	0.0498686110012791	0	0	0	0	0	0	0	0	0	0	0	0	0	0	0	0	0	0	0	0	0.0367193360283094	0.0369693080222231	0.0357750351529547	0.0439796313005344	0	0	0
0	0	0	0	0	0	0	0	0	0	0	0	0	0	0	0	0	0	0	0	0	0	0	0	0	0	0	0	0	0	0	0	0	0	0	0	0	0.0470813314614767	0.0331189791831087	0	0	0	0	0	0	0	0	0	0
0	0	0	0	0	0	0	0	0	0	0	0	0	0	0	0	0	0	0	0	0.0394900901827666	0	0.0332234798907512	0.0466278958829092	0	0	0	0	0	0	0	0	0	0	0	0	0	0	0	0	0	0	0	0	0	0	0	0	0
0	0	0	0	0	0	0	0	0	0	0	0.0407902107706347	0.0427869674295414	0	0	0	0	0	0	0	0	0	0	0	0	0	0	0	0	0	0	0	0	0	0	0	0	0	0	0	0	0	0	0	0	0	0	0	0
0	0	0	0	0	0	0	0	0	0	0	0	0	0	0	0	0.0418942577471661	0.0338722124407240	0	0	0	0	0	0	0	0	0	0	0	0	0	0	0	0	0	0	0	0	0	0	0	0	0	0	0	0	0	0	0
0	0	0	0	0	0	0	0	0	0.0406379087047239	0.0302400604111246	0	0	0	0	0	0	0	0	0	0	0	0	0	0	0	0	0	0	0	0	0	0	0	0	0	0	0	0	0	0	0	0	0	0	0	0	0	0
0	0	0	0	0	0	0	0	0	0	0	0	0	0	0	0	0	0	0	0	0	0	0	0	0	0	0	0	0	0	0	0.0379194492652531	0.0357341185778103	0	0	0	0	0	0	0	0	0	0	0	0	0	0	0	0
0	0	0	0	0	0	0	0	0	0	0	0	0	0	0	0	0	0	0	0	0	0	0	0	0	0	0	0	0	0	0	0	0	0	0	0	0	0	0	0	0	0	0	0	0	0	0	0	0
0	0	0	0	0	0	0	0	0	0	0	0	0	0	0	0	0	0	0	0	0	0	0	0	0	0	0	0	0	0	0	0	0	0	0	0	0	0	0	0	0	0	0	0	0	0	0	0	0
0	0	0	0	0	0	0	0	0	0	0	0	0	0	0	0	0	0	0	0	0	0	0	0	0	0	0	0	0	0	0	0	0	0	0	0	0	0	0	0	0	0	0	0	0	0	0	0	0
0	0	0	0	0	0	0	0	0	0	0	0	0	0	0	0	0	0	0	0	0	0	0	0	0	0	0	0	0	0	0	0	0	0	0	0	0	0	0	0	0	0	0	0	0	0	0	0	0
0	0	0	0	0	0	0	0	0	0	0	0	0	0	0	0	0	0	0	0	0	0	0	0	0	0	0	0	0	0	0	0	0	0	0	0	0	0	0	0	0	0	0	0	0	0	0	0	0
0	0	0	0	0	0	0	0	0	0	0	0	0	0	0	0	0	0	0	0	0	0	0	0	0	0	0	0	0	0	0	0	0	0	0	0	0	0	0	0	0	0	0	0	0	0	0	0	0
0	0	0	0	0	0	0	0	0	0	0	0	0	0	0	0	0	0	0	0	0	0	0	0	0	0	0	0	0	0	0	0	0	0	0	0	0	0	0	0	0	0	0	0	0	0	0	0	0
0	0	0	0	0	0	0	0	0	0	0	0	0	0	0	0	0	0	0	0	0	0	0	0	0	0	0	0	0	0	0	0	0	0	0	0	0	0	0	0	0	0	0	0	0	0	0	0	0
0	0	0	0	0	0	0	0	0	0	0	0	0	0	0	0	0	0	0	0	0	0	0	0	0	0	0	0	0	0	0	0	0	0	0	0	0	0	0	0	0	0	0	0	0	0	0	0	0
0	0	0	0	0	0	0	0	0	0	0	0	0	0	0	0	0	0	0	0	0	0	0	0	0	0	0	0	0	0	0	0	0	0	0	0	0	0	0	0	0	0	0	0	0	0	0	0	0
0	0	0	0	0	0	0	0	0	0	0	0	0	0	0	0	0	0	0	0	0	0	0	0	0	0	0	0	0	0	0	0	0	0	0	0	0	0	0	0	0	0	0	0	0	0	0	0	0
0	0	0	0	0	0	0	0	0	0	0	0	0	0	0	0	0	0	0	0	0	0	0	0	0	0	0	0	0	0	0	0	0	0	0	0	0	0	0	0	0	0	0	0	0	0	0	0	0
0	0	0	0	0	0	0	0	0	0	0	0	0	0	0	0	0	0	0	0	0	0	0	0	0	0	0	0	0	0	0	0	0	0	0	0	0	0	0	0	0	0	0	0	0	0	0	0	0
0	0	0	0	0	0	0	0	0	0	0	0	0	0	0	0	0	0	0	0	0	0	0	0	0	0	0	0	0	0	0	0	0	0	0	0	0	0	0	0	0	0	0	0	0	0	0	0	0
0	0	0	0	0	0	0	0	0	0	0	0	0	0	0	0	0	0	0	0	0	0	0	0	0	0	0	0	0	0	0	0	0	0	0	0	0	0	0	0	0	0	0	0	0	0	0	0	0
0	0	0	0	0	0	0	0	0	0	0	0	0	0	0	0	0	0	0	0	0	0	0	0	0	0	0	0	0	0	0	0	0	0	0	0	0	0	0	0	0	0	0	0	0	0	0	0	0
0	0	0	0	0	0	0	0	0	0	0	0	0	0	0	0	0	0	0	0	0	0	0	0	0	0	0	0	0	0	0	0	0	0	0	0	0	0	0	0	0	0	0	0	0	0	0	0	0
0	0	0	0	0	0	0	0	0	0	0	0	0	0	0	0	0	0	0	0	0	0	0	0	0	0	0	0	0	0	0	0	0	0	0	0	0	0	0	0	0	0	0	0	0	0	0	0	0
0	0	0	0	0	0	0	0	0	0	0	0	0	0	0	0	0	0	0	0	0	0	0	0	0	0	0	0	0	0	0	0	0	0	0	0	0	0	0	0	0	0	0	0	0	0	0	0	0
0	0	0	0	0	0	0	0	0	0	0	0	0	0	0	0	0	0	0	0	0	0	0	0	0	0	0	0	0	0	0	0	0	0	0	0	0	0	0	0	0	0	0	0	0	0	0	0	0
0	0	0	0	0	0	0	0	0	0	0	0	0	0	0	0	0	0	0	0	0	0	0	0	0	0	0	0	0	0	0	0	0	0	0	0	0	0	0	0	0	0	0	0	0	0	0	0	0
0	0	0	0	0	0	0	0	0	0	0	0	0	0	0	0	0	0	0	0	0	0	0	0	0	0	0	0	0	0	0	0	0	0	0	0	0	0	0	0	0	0	0	0	0	0	0	0	0
0	0	0	0	0	0	0	0	0	0	0	0	0	0	0	0	0	0	0	0	0	0	0	0	0	0	0	0	0	0	0	0	0	0	0	0	0	0	0	0	0	0	0	0	0	0	0	0	0
0	0	0	0	0	0	0	0	0	0	0	0	0	0	0	0	0	0	0	0	0	0	0	0	0	0	0	0	0	0	0	0	0	0	0	0	0	0	0	0	0	0	0	0	0	0	0	0	0
0	0	0	0	0	0	0	0	0	0	0	0	0	0	0	0	0	0	0	0	0	0	0	0	0	0	0	0	0	0	0	0	0	0	0	0	0	0	0	0	0	0	0	0	0	0	0	0	0
0	0	0	0	0	0	0	0	0	0	0	0	0	0	0	0	0	0	0	0	0	0	0	0	0	0	0	0	0	0	0	0	0	0	0	0	0	0	0	0	0	0	0	0	0	0	0	0	0
0	0	0	0	0	0	0	0	0	0	0	0	0	0	0	0	0	0	0	0	0	0	0	0	0	0	0	0	0	0	0	0	0	0	0	0	0	0	0	0	0	0	0	0	0	0	0	0	0
0	0	0	0	0	0	0	0	0	0	0	0	0	0	0	0	0	0	0	0	0	0	0	0	0	0	0	0	0	0	0	0	0	0	0	0	0	0	0	0	0	0	0	0	0	0	0	0	0
0	0	0	0	0	0	0	0	0	0	0	0	0	0	0	0	0	0	0	0	0	0	0	0	0	0	0	0	0	0	0	0	0	0	0	0	0	0	0	0	0	0	0	0	0	0	0	0	0
0	0	0	0	0	0	0	0	0	0	0	0	0	0	0	0	0	0	0	0	0	0	0	0	0	0	0	0	0	0	0	0	0	0	0	0	0	0	0	0	0	0	0	0	0	0	0	0	0
0	0	0	0	0	0	0	0	0	0	0	0	0	0	0	0	0	0	0	0	0	0	0	0	0	0	0	0	0	0	0	0	0	0	0	0	0	0	0	0	0	0	0	0	0	0	0	0	0
0	0	0	0	0	0	0	0	0	0	0	0	0	0	0	0	0	0	0	0	0	0	0	0	0	0	0	0	0	0	0	0	0	0	0	0	0	0	0	0	0	0	0	0	0	0	0	0	0
0	0	0	0	0	0	0	0	0	0	0	0	0	0	0	0	0	0	0	0	0	0	0	0	0	0	0	0	0	0	0	0	0	0	0	0	0	0	0	0	0	0	0	0	0	0	0	0	0
0	0	0	0	0	0	0	0	0	0	0	0	0	0	0	0	0	0	0	0	0	0	0	0	0	0	0	0	0	0	0	0	0	0	0	0	0	0	0	0	0	0	0	0	0	0	0	0	0
0	0	0	0	0	0	0	0	0	0	0	0	0	0	0	0	0	0	0	0	0	0	0	0	0	0	0	0	0	0	0	0	0	0	0	0	0	0	0	0	0	0	0	0	0	0	0	0	0
0	0	0	0	0	0	0	0	0	0	0	0	0	0	0	0	0	0	0	0	0	0	0	0	0	0	0	0	0	0	0	0	0	0	0	0	0	0	0	0	0	0	0	0	0	0	0	0	0
0	0	0	0	0	0	0	0	0	0	0	0	0	0	0	0	0	0	0	0	0	0	0	0	0	0	0	0	0	0	0	0	0	0	0	0	0	0	0	0	0	0	0	0	0	0	0	0	0
0	0	0	0	0	0	0	0	0	0	0	0	0	0	0	0	0	0	0	0	0	0	0	0	0	0	0	0	0	0	0	0	0	0	0	0	0	0	0	0	0	0	0	0	0	0	0	0	0
0	0	0	0	0	0	0	0	0	0	0	0	0	0	0	0	0	0	0	0	0	0	0	0	0	0	0	0	0	0	0	0	0	0	0	0	0	0	0	0	0	0	0	0	0	0	0	0	0
0	0	0	0	0	0	0	0	0	0	0	0	0	0	0	0	0	0	0	0	0	0	0	0	0	0	0	0	0	0	0	0	0	0	0	0	0	0	0	0	0	0	0	0	0	0	0	0	0
0	0	0	0	0	0	0	0	0	0	0	0	0	0	0	0	0	0	0	0	0	0	0	0	0	0	0	0	0	0	0	0	0	0	0	0	0	0	0	0	0	0	0	0	0	0	0	0	0
0	0	0	0	0	0	0	0	0	0	0	0	0	0	0	0	0	0	0	0	0	0	0	0	0	0	0	0	0	0	0	0	0	0	0	0	0	0	0	0	0	0	0	0	0	0	0	0	0
0	0	0	0	0	0	0	0	0	0	0	0	0	0	0	0	0	0	0	0	0	0	0	0	0	0	0	0	0	0	0	0	0	0	0	0	0	0	0	0	0	0	0	0	0	0	0	0	0
0	0	0	0	0	0	0	0	0	0	0	0	0	0	0	0	0	0	0	0	0	0	0	0	0	0	0	0	0	0	0	0	0	0	0	0	0	0	0	0	0	0	0	0	0	0	0	0	0
0	0	0	0	0	0	0	0	0	0	0	0	0	0	0	0	0	0	0	0	0	0	0	0	0	0	0	0	0	0	0	0	0	0	0	0	0	0	0	0	0	0	0	0	0	0	0	0	0
0	0	0	0	0	0	0	0	0	0	0	0	0	0	0	0	0	0	0	0	0	0	0	0	0	0	0	0	0	0	0	0	0	0	0	0	0	0	0	0	0	0	0	0	0	0	0	0	0
0	0	0	0	0	0	0	0	0	0	0	0	0	0	0	0	0	0	0	0	0	0	0	0	0	0	0	0	0	0	0	0	0	0	0	0	0	0	0	0	0	0	0	0	0	0	0	0	0
Simple Stimuli
0	0	0	0	0	0	0	0	0	0	0	0	0.0402126066076153	0.134554061604719	0.198396506381637	0.233509363552346	0.408017095852253	0.441061097008556	0.485944215607730	0.409211371477108	0.253495391255491	0.149346023377476	0.153233671945255	0.125681761296719	0.104764863393593	0.0689362846162517	0	0	0.0440603198245443	0.0333629662577602	0	0	0	0	0	0	0	0	0	0	0	0	0	0	0	0	0	0	0
0	0	0	0	0.0432186175885674	0.332969376752252	0.357324308807627	0.230703488939147	0.179813325723191	0.178946895738752	0.169832751006923	0.0951065599504755	0	0	0	0	0	0	0.0407246935168183	0.0841442111695159	0.111907832146350	0.159226949566135	0.182752684585561	0.219558732557964	0.233988966738575	0.138656104081394	0.0718474184094354	0.0682507530627510	0.0596281271349988	0.0584578139936911	0.0595523464643732	0.0515775184044140	0.0354228388567585	0	0	0	0	0	0	0	0	0	0	0	0	0	0	0	0
0	0	0	0	0	0	0	0	0.0557939123480065	0.221000470383747	0.283414958336978	0.207448161685519	0.135566438302558	0.211197526631314	0.239407147007260	0.187587873888254	0.143132364834788	0.129487130713057	0.0565980463712308	0	0	0	0	0	0	0	0	0	0.0336864256494806	0.0408436127155240	0.0574105520626177	0.0366594973262256	0.0703876544666640	0.0590871122987273	0.0458453893214775	0.0412848746775929	0.0460635667558316	0.0303645948990309	0	0	0.0840903964048544	0.0837133095266722	0.0452820122352912	0	0	0	0	0	0
0	0	0	0	0	0	0	0.0637841025599198	0.122886332433550	0.210375955256237	0.264711919915552	0.276562806853487	0.239103477061500	0.200201115513857	0.142151416810414	0.0748158277236505	0.0460208897488441	0	0	0	0.0455256895215878	0.0662649382460525	0.0596356439898066	0.0657156142973608	0.0621059756574368	0.0484339181001717	0.0516128485682061	0	0	0	0	0	0.0332758607900385	0.0474142813024567	0.0352638534796586	0.0341439292162812	0	0	0.0501057471267483	0.0880308014523966	0.0750257769535361	0.0644736082427668	0.0545692983085524	0.0802618319744562	0.0931818012583646	0.0723049619252129	0.0612040224459501	0.0318139994368807	0
0	0	0	0	0	0	0	0	0	0	0	0	0	0	0	0	0.0486512130242018	0.0821755306901187	0.0605939197339068	0.0435439843460789	0.0411547907677864	0.0735900954541679	0.0871769433366807	0.0958520753713201	0.142585209395570	0.113217409349913	0.102359174923722	0.127019961788881	0.0968742785352037	0.0659557705161535	0.0762331235425789	0.105441041958389	0.126578196607933	0.150122039682656	0.124926623627679	0.123777381069064	0.0958256237801159	0.0799129990947404	0.0837814119164813	0.106423539160420	0.125265811998681	0.198768088243475	0.229415504505279	0.245681898700908	0.232954374025561	0.223489967126720	0.209969226593342	0.0936532344050538	0
0	0	0	0	0	0	0	0	0	0	0	0	0	0	0	0	0	0	0	0.0423443044099360	0.0706779362254904	0.0737424162078588	0.0626664714442181	0.0981672535933307	0.128177409163880	0.143593579347832	0.201098923542956	0.146634017430787	0.138077753234054	0.160387343387899	0.183146422007945	0.191550823034987	0.157875586446758	0.204247530536826	0.152606626084388	0.180303832875757	0.174814654154624	0.229119047680954	0.165991536482712	0.179572894654967	0.151742492032049	0.124116291850537	0.113740758896807	0.0921114898184109	0.0710921899303604	0.105565825378840	0.0838178875420738	0.0623431743998448	0.0524119565662274
0	0	0	0	0	0	0	0	0	0	0	0.0390917472817872	0.0729716828606362	0.0924759711729311	0.0757879714264463	0.0436287939113549	0.0529050252398562	0.0769952598535907	0.0996441538521657	0.0714599984090829	0.0487191280398717	0	0	0	0.0405544487924189	0.0677633530932327	0.0362592281822416	0	0.0544868921998836	0.0658828291078223	0.0461076111673655	0.0418418143566506	0.0597053713049092	0.0480415388566976	0.0474912724165014	0.0534594672506840	0.0758960933751340	0.107852070499963	0.0802871283059986	0.0528022586324315	0.0619073840647792	0.0836255548899501	0.122596483837264	0.219805719792808	0.221485693243411	0.191071761950763	0.159316598158245	0.148014705713511	0.110951907177644
0	0	0	0	0	0	0	0	0	0	0	0	0.0372318702353895	0.0786586349201621	0.0796734520585485	0.0373997417247807	0.0576556301230867	0.0522170370861940	0.0458340339323797	0.0943794436134873	0.0650620958586724	0.0656786019613665	0.115342140695898	0.115190165579037	0.0977775679109838	0.0760929866609906	0.0656507063886312	0.105427166249217	0.128672847689273	0.146923533393261	0.131965677101479	0.141629744020702	0.179248095297381	0.139238967286879	0.0865199764673236	0.102186657221615	0.102710737141475	0.0671104841645948	0.0544648869331657	0.0395916557478088	0.0511231061741468	0.105048332400391	0.107195241148194	0.0870786029361388	0.101914212440244	0.129601131915398	0.116934474786737	0.0739726383438115	0.0357904085975952
0	0	0	0	0	0	0	0	0	0	0	0	0	0	0	0	0.0910167242364149	0.171447768556760	0.158030791782640	0.0643951233044925	0.0692040251486322	0.108695049836966	0.104308039079473	0.120180234741175	0.0675746491023746	0	0	0	0	0	0	0	0.0455362519739518	0.0512768781908495	0.0488256777449322	0	0	0	0	0	0	0	0	0	0	0	0	0	0.102359046390875
0	0	0	0	0	0	0.0610158512954504	0.0539068899304506	0.0790819107760175	0.132503899196734	0.168798009128218	0.128007314813326	0.0853429320265605	0.121851047399994	0.133801219431374	0.0991522834838066	0.115840591186458	0.153116894610908	0.0938291353923483	0	0	0.0379164352174960	0.107311189170411	0.0660251066764348	0	0	0.0577983355770984	0.0914541620525182	0.0931721394311509	0.0366469646304622	0.0486034375630967	0.0723155733683955	0.0789437918581331	0.0339441202873911	0	0	0	0	0	0	0	0	0	0	0	0.0372871700495481	0	0	0
0	0	0	0	0	0	0	0	0	0	0	0	0	0	0	0	0	0	0	0	0	0.0317261636139183	0.0397168861156568	0	0	0	0.0800586216749931	0.106457989760201	0.112611232255395	0.0698278373337616	0.0695127751002363	0.0717352146530054	0.104074788608401	0.133031933685938	0.0727936002246717	0.0768504783199300	0.120307056228748	0.136583560015025	0.141944011473454	0.148185517925675	0.141301472828916	0.149440675809012	0.0722702788251868	0.0709962285561573	0.0637148508036258	0.0334638431658969	0	0	0
0	0	0	0	0	0	0	0	0	0	0	0	0	0	0	0	0	0	0	0	0	0.0391142707485441	0.0475732285166969	0.0441028474294696	0.0826037108708137	0.112459559696826	0.0911802915131548	0.0878781282057536	0.0982808300042195	0.0745454569286185	0.0458172999911431	0.0577057370419658	0.0632187400301935	0.110175319460042	0.138235782741992	0.127751563208308	0.0866480861189729	0.0664939412688054	0.0783425645487778	0.0840762944399476	0.0852244633117471	0.0979166888510652	0.102469263446277	0.136778919243652	0.100169198163464	0.0766010655837115	0.0652376225567068	0.0416229472092829	0.0313238258880432
0	0	0	0	0	0	0	0	0	0	0	0	0	0	0	0	0	0.0807188882479801	0.104683873820275	0.0972708745696818	0.113807420405966	0.133281625809038	0.106958717451427	0.0642906114212878	0.0595839577093412	0.0669719455955630	0.0791942719177427	0.0815535601611020	0.114682378307662	0.111822837370776	0.110808043579102	0.0722877334321937	0.0489149003600833	0.0568000166385434	0.0616697325920218	0.0656689489655799	0.0666749035495056	0.0628128981224219	0.0421052546690513	0.0595655399890839	0.0825540436850823	0.0723544869783752	0.0788515500652191	0.0813971233163414	0.0988177200749320	0.0818630403305602	0.0982697128627270	0.0713950520569611	0.0620779853142485
0	0	0	0	0	0	0	0	0	0	0	0	0	0	0	0	0	0	0	0	0	0	0	0	0	0	0	0	0	0	0	0	0.0418920839767802	0.0516112494760795	0.0584698993053405	0	0	0.0453726400344289	0.0787411448177481	0.0904683363582925	0.0799547835378894	0.111036465478610	0.115003069264041	0.0557812102350360	0.0510586115297933	0.0532591337428056	0.0441687018807756	0.0542220887662907	0.0461749599870604
0	0	0	0	0	0	0	0	0	0	0	0	0	0	0	0	0.0711041568530545	0.114280157480314	0.112442137914578	0.0376284186344685	0	0	0.0417135184898135	0.0545201136508910	0.0707590491626143	0.0492154778064958	0.0377003784988598	0.0442820507650200	0.0824428506747989	0.0730373530927619	0.0584831326481862	0.0547478360972149	0.0633422549464559	0.0713298717000193	0	0	0	0	0	0	0	0	0	0	0	0	0	0	0
0	0	0	0	0	0	0	0	0	0	0	0	0	0	0	0	0.0392330259831306	0.0869660709927568	0.100068909836819	0.0660815473893394	0.108010048854399	0.0963944461941871	0.0869564439638386	0.0636942830480052	0.0836255398580895	0.0896273759867882	0.0707685556294270	0.0608820892308827	0.0824311517365112	0.0746107472831903	0.0452261909663488	0.0813868881171401	0.107526518998790	0.0728864611753751	0.0572128553256776	0.0581585452166789	0.0572486345503591	0.0776337099989844	0.112027411596812	0.0810774192200463	0.0805067798287502	0.0367332611341504	0	0	0.0325932462685597	0	0	0	0
0	0	0	0	0	0	0	0	0	0	0	0	0.0508494377724885	0.0456866445719228	0.0320344031374340	0.0453608605721483	0.0679176462951303	0.0662851002645327	0	0	0	0	0	0	0	0	0	0	0.0380979727085795	0.0378580042307310	0.0621731269778308	0.0416784531902380	0.0482823702587379	0.110695425599458	0.0823899012971028	0.0667282758802469	0.0545715625572301	0.0747013377607116	0.0598926625966253	0.0574237799735403	0.0787296124003496	0.0724627820801499	0.0466063120174622	0.0442788043952467	0.0309426296714392	0.0436521109031000	0.0426769170518377	0.0395094593642016	0
0	0	0	0	0	0	0	0	0	0	0	0	0	0	0	0	0	0.0716145275070408	0.0944463849109315	0.0853363808138587	0.0842210782419827	0.0643978344919492	0.0612596948654478	0.0522943940124983	0.0504308796716754	0.0495617456748195	0	0.0355792096857780	0.0315121263089360	0	0	0.0407321691563217	0.0437316239100538	0	0	0	0	0	0.0355792096857780	0.0313726373778032	0.0307716896193492	0	0	0	0	0	0	0	0
0	0	0	0	0	0	0	0	0.0393691167633556	0.0464141066064891	0	0.0332932334070622	0.0482903907354250	0	0	0	0	0	0.0359415199618906	0.0314280819622985	0.0424291810845186	0.0420448409095090	0.0496071863971097	0	0.0379876689011402	0.0893430175980981	0.0501899780618378	0	0	0	0	0	0	0	0	0	0	0	0	0	0	0	0	0	0	0	0	0.0535058675068141	0.0648700504301032
0	0	0	0	0	0	0	0	0	0	0	0	0	0	0	0	0	0	0	0	0	0	0	0	0	0	0	0	0	0	0	0	0	0	0	0	0	0	0	0	0	0.0332350345162082	0.0439060362651331	0.0888545235959473	0.0735576660118908	0.0796693204701831	0.0592159063862613	0	0
0	0	0	0	0	0	0	0.0623076931035694	0.0745933302751077	0.0859644718612058	0.0730309248981579	0.0686751988571574	0.0476376581799459	0	0.0449654735652379	0.0365616136152257	0.0520270738513521	0.0525051780165173	0	0	0	0	0	0	0.0511775115026609	0.0613219403171415	0	0	0	0.0412781115724533	0.0324813959184376	0	0	0.0477366778611850	0.0379535079784453	0	0	0	0.0538096948367513	0.0477703706172102	0	0	0	0	0	0	0	0	0
0	0	0	0	0	0	0	0	0.0316782424552636	0.0768661427891896	0.0851156608588016	0.0371627059688167	0	0	0	0	0	0	0	0	0	0	0	0	0	0	0	0	0	0	0	0	0	0	0	0	0	0	0	0	0	0	0	0	0	0	0	0	0
0	0	0	0	0	0	0	0	0	0	0	0	0	0	0	0	0	0.0398987633174753	0.0318819353261642	0	0	0	0	0	0	0	0	0	0	0	0	0	0	0	0	0	0	0	0	0	0	0	0.0380732714106038	0.0386391030911428	0.0546534987948871	0	0.0332746691651035	0.0338171135057777	0.0846384881232607
0	0	0	0	0	0	0	0	0	0	0	0	0	0	0	0	0	0	0	0	0	0	0	0	0	0.0307441921381391	0.0385683300839956	0.0566980300773267	0.0561969820269979	0.0433493833197418	0	0	0	0	0	0	0	0.0341498251572870	0.0418109608723960	0.0710463199454300	0.0785429634470146	0.0605695516800564	0.0472858360588634	0.0390322886008290	0.0353030846832151	0.0423259456775363	0.0662940256557398	0.0448341929261911	0.0625755540162708
0	0	0	0	0	0	0	0	0	0	0	0	0	0	0	0	0.0356146119042043	0.0696024979858561	0.0617451052964392	0.0720549001618171	0.0774883659267186	0.0784812720472225	0.0559637252388227	0.0526413199176503	0	0	0	0	0	0	0	0	0	0	0	0	0	0	0	0	0	0	0	0	0	0	0	0.0312420390622885	0.0562079987038422
0	0	0	0	0	0	0	0	0	0	0	0	0	0	0	0	0	0	0.0446252055262414	0	0.0568890342615281	0.0542623322836613	0.0642002242651621	0.0754185151876959	0.0619278514928523	0.0581238555611416	0.0353969424691600	0.0340783825603074	0.0370415007109631	0.0340973567805270	0	0.0317452928605094	0	0	0	0	0	0	0	0	0	0	0	0	0	0.0393311110181081	0.0371913564081930	0.0336843426927755	0.0368573467835300
0	0	0	0	0	0	0	0	0	0.0340918351001561	0.0334572239058082	0	0.0332988818542353	0.0655238632411077	0	0	0	0	0	0	0	0	0	0	0	0	0	0	0	0	0	0	0	0	0	0	0	0	0	0	0	0	0	0	0	0	0	0	0
0	0	0	0	0	0	0	0	0	0	0	0	0	0	0	0	0	0	0.0330519295967936	0.0424836837483375	0.0321723365129925	0	0	0	0	0	0	0	0	0	0	0	0	0	0	0	0	0	0	0	0	0	0	0.0382438323000436	0.0383335765727949	0	0	0.0532674674574424	0.0649246114133224
0	0	0	0	0	0	0	0	0.0430748800223725	0.0441449473329588	0	0	0	0	0	0	0.0407353635283266	0.0647559732218533	0.0440324996498063	0.0558384925397585	0.0495237001608191	0.0340479067668348	0	0	0	0	0	0	0	0	0	0	0	0	0	0	0	0	0	0	0	0	0	0	0	0	0	0	0
0	0.0339029671016013	0.0355122692010770	0	0	0	0	0	0	0	0	0.0372781937641872	0.0640233537803527	0.0388649358080215	0	0.0404218932333190	0.0549055167610915	0.0452710074263685	0	0	0	0	0	0	0	0	0	0	0	0	0	0	0	0	0	0.0373002318336841	0.0405478743461050	0	0	0	0	0	0	0	0	0.0309687583166748	0.0307346509539134	0	0
0	0	0	0	0	0	0	0	0	0	0	0	0	0	0	0	0.0442095596121360	0.0332441367156529	0	0.0341278846320086	0.0303746007229689	0	0.0434672620422694	0.0423804428435079	0	0	0	0	0	0	0	0.0319755118494015	0.0569496271512905	0.0634959526244340	0.0474153280084698	0.0563178037228859	0.0636303591012455	0.0321380511214746	0	0.0312939705283441	0.0602755736975470	0.0593909385498417	0.0472785763986166	0.0615830077499094	0.0472767264806991	0.0311836309220508	0.0589888886698086	0.0603850451980147	0.0423761555337917
0	0	0	0	0	0	0	0	0	0	0	0	0	0	0	0	0	0	0	0	0	0	0	0	0	0	0	0	0	0	0	0	0	0	0	0	0.0422138067195362	0.0456263346385947	0.0381093336117007	0.0495357264383663	0	0	0.0491452741859965	0.0620756738252749	0.0548808236643558	0.0374070961263822	0.0333327479999870	0	0
0	0	0	0	0	0	0	0	0	0	0	0	0	0	0	0	0	0	0	0	0	0	0	0	0.0351510397621927	0.0615056519124358	0.0475836438282069	0	0	0	0	0	0	0	0	0	0	0	0	0	0	0	0	0	0	0	0	0	0
0	0	0	0	0	0	0	0	0	0.0613919830602918	0.0472569214669205	0.0317725428701323	0	0	0	0	0	0	0	0	0	0	0	0	0	0	0	0	0	0	0	0.0464236326330289	0.0370784000666028	0	0	0	0	0	0	0	0	0	0	0	0	0	0	0	0
0	0	0	0	0	0	0	0	0	0	0	0	0.0389815606969418	0.0600767551789223	0.0359769732944258	0	0	0	0	0	0	0	0	0.0412250345499844	0.0570566620586545	0	0	0	0	0	0	0	0	0	0	0	0	0	0	0	0	0.0324213051444826	0	0.0309709271465136	0.0363379778648098	0.0393838024413309	0	0.0346135972427639	0.0320011032264560
0	0	0	0	0	0	0	0	0	0	0	0	0	0	0	0	0	0	0	0	0	0	0	0	0	0	0	0	0	0	0.0390888665853176	0.0512642766354992	0.0512696236577663	0.0466900469131716	0.0314873566423193	0	0.0366703141031365	0.0430367852286127	0.0325786138106248	0.0451057967455466	0.0577542390729331	0.0588519349339387	0.0430243671733098	0.0575875230858005	0.0487758267104810	0.0404356339331679	0.0422444595804118	0.0513587048767063	0.0393462384596805
0	0	0	0	0	0	0	0	0	0	0	0	0	0	0	0	0	0	0	0	0	0	0	0	0	0	0	0	0	0	0	0	0	0	0	0	0	0	0	0	0	0	0	0	0	0	0.0365467690765654	0.0574161462633539	0.0584633883476025
0	0	0	0	0	0	0	0	0	0	0	0	0	0	0	0	0	0	0	0	0	0	0	0	0	0	0	0	0	0	0	0	0	0	0	0.0367010072886022	0.0557944690749568	0.0404521638037092	0.0307829888235210	0	0	0	0	0.0411417157961534	0.0421697288556103	0	0	0	0
0	0	0	0	0	0	0	0	0	0	0	0	0	0	0	0	0	0	0	0	0	0	0	0	0	0	0	0	0	0	0	0	0	0	0	0	0.0332021145357732	0.0551590200952287	0	0	0	0	0	0	0	0	0	0	0
0	0	0	0	0	0	0	0	0	0	0.0533689893565799	0.0550043785388992	0.0301078508979202	0	0	0	0	0	0	0	0	0	0	0	0	0	0	0	0	0	0	0	0	0	0	0	0	0	0	0	0	0	0	0	0	0	0	0	0
0	0	0	0	0	0	0	0	0	0	0	0	0	0	0	0	0	0	0	0	0	0	0	0	0.0525446072649216	0.0549450140790525	0.0380947189410981	0	0	0	0	0	0	0	0	0	0	0	0	0	0	0	0	0	0	0	0	0	0
0	0	0	0	0	0	0.0361135808201690	0.0549202430468109	0	0	0	0	0	0	0	0	0	0	0	0	0	0	0.0346041736369726	0.0346971367391446	0	0	0	0	0	0	0	0	0	0	0	0	0	0	0	0	0	0	0	0	0	0	0	0	0
0	0	0	0	0	0	0	0	0	0	0	0.0373586100790447	0.0304057223159923	0	0	0	0.0333946194995814	0.0543143730028108	0	0	0	0	0	0	0	0	0	0	0	0	0	0	0	0	0	0	0	0	0	0	0	0	0	0	0	0	0	0	0
0	0	0	0	0	0	0	0	0	0	0.0476436593078155	0.0386380479124194	0.0356485716612633	0.0536427499563063	0.0534904691795897	0	0	0	0	0	0	0	0	0	0	0	0	0	0	0	0	0	0	0	0	0	0	0	0	0	0	0	0	0	0	0	0	0	0
0	0	0	0	0	0	0	0	0	0	0	0	0	0	0	0	0.0364210977950322	0.0521152081575766	0	0	0	0	0	0	0	0	0	0	0	0	0	0	0	0	0	0	0	0	0	0	0	0	0	0	0	0	0	0	0
0	0	0	0	0	0	0	0	0	0	0	0	0	0	0	0	0	0	0	0	0	0	0	0	0	0	0	0	0	0	0	0	0.0414091115217727	0.0336444896652292	0.0371024888943931	0.0314114647545798	0	0.0455713628640002	0.0505072303686371	0.0330762963694601	0	0.0490670415838743	0.0472482637789911	0	0	0	0	0	0
0	0	0	0	0	0	0	0.0465236268573775	0.0314716429085590	0	0	0	0	0	0	0	0	0	0	0	0	0	0	0	0	0	0	0	0	0	0	0	0	0	0	0	0	0	0	0	0	0	0	0	0	0	0	0	0
0	0	0	0	0	0	0	0	0	0	0	0	0	0	0	0	0	0	0	0	0	0	0	0	0	0	0	0	0	0	0	0	0	0	0	0	0	0	0	0	0	0	0	0	0	0	0	0	0.0409708149155218
0	0	0	0	0	0	0	0	0	0	0	0	0	0	0	0	0	0	0	0	0	0	0	0	0	0	0	0.0407862089630401	0.0323532571916200	0	0	0	0	0	0	0	0	0	0	0	0	0	0	0	0	0	0	0	0
0	0	0	0	0	0	0	0	0	0	0	0	0	0	0	0	0	0	0	0.0347820405354005	0.0407457489007413	0	0	0	0	0	0	0	0	0	0	0	0	0	0	0	0	0	0	0	0	0	0	0	0	0	0	0	0
0	0	0	0	0	0	0	0	0	0	0	0	0	0	0	0	0	0	0	0.0302531799303293	0.0395891782632552	0	0	0	0	0	0	0	0	0	0	0	0	0	0	0	0	0	0	0	0	0	0	0	0	0	0	0	0
0	0	0	0	0	0	0	0	0	0	0	0	0	0	0	0	0	0	0	0	0	0	0	0	0	0	0	0	0	0	0	0	0	0	0	0	0	0	0	0	0	0	0	0.0327536494144608	0.0385866789541747	0	0	0	0
0	0	0	0	0	0	0	0	0	0	0	0	0	0	0	0	0	0	0	0	0	0	0	0	0	0	0	0	0	0	0	0	0	0	0	0	0	0	0.0363214548149919	0.0372888805273740	0	0	0	0	0	0	0	0	0
0	0	0	0	0	0	0	0	0	0	0	0	0	0	0	0	0	0	0	0	0.0309992955428088	0.0351143863549695	0	0	0	0	0	0	0	0	0	0	0	0	0	0	0	0	0	0	0	0	0	0	0	0	0	0	0
0	0	0	0	0	0	0	0	0	0	0	0	0	0	0	0	0	0	0	0	0	0	0	0	0	0	0	0	0	0	0	0	0	0	0	0	0	0	0	0	0	0	0.0331247134527246	0.0347059454772521	0	0	0	0	0
0	0	0	0	0	0	0	0	0	0	0	0	0	0	0	0	0	0	0	0	0.0307442169832234	0.0307442169832234	0	0	0	0	0	0	0	0	0	0	0	0	0	0	0	0	0	0	0	0	0	0	0	0	0	0	0
0	0	0	0	0	0	0	0	0	0	0	0	0	0	0	0	0	0	0	0	0	0	0	0	0	0	0	0	0	0	0	0	0	0	0	0	0	0	0	0	0	0	0	0	0	0	0	0	0
0	0	0	0	0	0	0	0	0	0	0	0	0	0	0	0	0	0	0	0	0	0	0	0	0	0	0	0	0	0	0	0	0	0	0	0	0	0	0	0	0	0	0	0	0	0	0	0	0
0	0	0	0	0	0	0	0	0	0	0	0	0	0	0	0	0	0	0	0	0	0	0	0	0	0	0	0	0	0	0	0	0	0	0	0	0	0	0	0	0	0	0	0	0	0	0	0	0
0	0	0	0	0	0	0	0	0	0	0	0	0	0	0	0	0	0	0	0	0	0	0	0	0	0	0	0	0	0	0	0	0	0	0	0	0	0	0	0	0	0	0	0	0	0	0	0	0
0	0	0	0	0	0	0	0	0	0	0	0	0	0	0	0	0	0	0	0	0	0	0	0	0	0	0	0	0	0	0	0	0	0	0	0	0	0	0	0	0	0	0	0	0	0	0	0	0
0	0	0	0	0	0	0	0	0	0	0	0	0	0	0	0	0	0	0	0	0	0	0	0	0	0	0	0	0	0	0	0	0	0	0	0	0	0	0	0	0	0	0	0	0	0	0	0	0
0	0	0	0	0	0	0	0	0	0	0	0	0	0	0	0	0	0	0	0	0	0	0	0	0	0	0	0	0	0	0	0	0	0	0	0	0	0	0	0	0	0	0	0	0	0	0	0	0
0	0	0	0	0	0	0	0	0	0	0	0	0	0	0	0	0	0	0	0	0	0	0	0	0	0	0	0	0	0	0	0	0	0	0	0	0	0	0	0	0	0	0	0	0	0	0	0	0
0	0	0	0	0	0	0	0	0	0	0	0	0	0	0	0	0	0	0	0	0	0	0	0	0	0	0	0	0	0	0	0	0	0	0	0	0	0	0	0	0	0	0	0	0	0	0	0	0
0	0	0	0	0	0	0	0	0	0	0	0	0	0	0	0	0	0	0	0	0	0	0	0	0	0	0	0	0	0	0	0	0	0	0	0	0	0	0	0	0	0	0	0	0	0	0	0	0
0	0	0	0	0	0	0	0	0	0	0	0	0	0	0	0	0	0	0	0	0	0	0	0	0	0	0	0	0	0	0	0	0	0	0	0	0	0	0	0	0	0	0	0	0	0	0	0	0
0	0	0	0	0	0	0	0	0	0	0	0	0	0	0	0	0	0	0	0	0	0	0	0	0	0	0	0	0	0	0	0	0	0	0	0	0	0	0	0	0	0	0	0	0	0	0	0	0
0	0	0	0	0	0	0	0	0	0	0	0	0	0	0	0	0	0	0	0	0	0	0	0	0	0	0	0	0	0	0	0	0	0	0	0	0	0	0	0	0	0	0	0	0	0	0	0	0
0	0	0	0	0	0	0	0	0	0	0	0	0	0	0	0	0	0	0	0	0	0	0	0	0	0	0	0	0	0	0	0	0	0	0	0	0	0	0	0	0	0	0	0	0	0	0	0	0
0	0	0	0	0	0	0	0	0	0	0	0	0	0	0	0	0	0	0	0	0	0	0	0	0	0	0	0	0	0	0	0	0	0	0	0	0	0	0	0	0	0	0	0	0	0	0	0	0
0	0	0	0	0	0	0	0	0	0	0	0	0	0	0	0	0	0	0	0	0	0	0	0	0	0	0	0	0	0	0	0	0	0	0	0	0	0	0	0	0	0	0	0	0	0	0	0	0
0	0	0	0	0	0	0	0	0	0	0	0	0	0	0	0	0	0	0	0	0	0	0	0	0	0	0	0	0	0	0	0	0	0	0	0	0	0	0	0	0	0	0	0	0	0	0	0	0
0	0	0	0	0	0	0	0	0	0	0	0	0	0	0	0	0	0	0	0	0	0	0	0	0	0	0	0	0	0	0	0	0	0	0	0	0	0	0	0	0	0	0	0	0	0	0	0	0
0	0	0	0	0	0	0	0	0	0	0	0	0	0	0	0	0	0	0	0	0	0	0	0	0	0	0	0	0	0	0	0	0	0	0	0	0	0	0	0	0	0	0	0	0	0	0	0	0
0	0	0	0	0	0	0	0	0	0	0	0	0	0	0	0	0	0	0	0	0	0	0	0	0	0	0	0	0	0	0	0	0	0	0	0	0	0	0	0	0	0	0	0	0	0	0	0	0
0	0	0	0	0	0	0	0	0	0	0	0	0	0	0	0	0	0	0	0	0	0	0	0	0	0	0	0	0	0	0	0	0	0	0	0	0	0	0	0	0	0	0	0	0	0	0	0	0
0	0	0	0	0	0	0	0	0	0	0	0	0	0	0	0	0	0	0	0	0	0	0	0	0	0	0	0	0	0	0	0	0	0	0	0	0	0	0	0	0	0	0	0	0	0	0	0	0
0	0	0	0	0	0	0	0	0	0	0	0	0	0	0	0	0	0	0	0	0	0	0	0	0	0	0	0	0	0	0	0	0	0	0	0	0	0	0	0	0	0	0	0	0	0	0	0	0
0	0	0	0	0	0	0	0	0	0	0	0	0	0	0	0	0	0	0	0	0	0	0	0	0	0	0	0	0	0	0	0	0	0	0	0	0	0	0	0	0	0	0	0	0	0	0	0	0
0	0	0	0	0	0	0	0	0	0	0	0	0	0	0	0	0	0	0	0	0	0	0	0	0	0	0	0	0	0	0	0	0	0	0	0	0	0	0	0	0	0	0	0	0	0	0	0	0
0	0	0	0	0	0	0	0	0	0	0	0	0	0	0	0	0	0	0	0	0	0	0	0	0	0	0	0	0	0	0	0	0	0	0	0	0	0	0	0	0	0	0	0	0	0	0	0	0
0	0	0	0	0	0	0	0	0	0	0	0	0	0	0	0	0	0	0	0	0	0	0	0	0	0	0	0	0	0	0	0	0	0	0	0	0	0	0	0	0	0	0	0	0	0	0	0	0
0	0	0	0	0	0	0	0	0	0	0	0	0	0	0	0	0	0	0	0	0	0	0	0	0	0	0	0	0	0	0	0	0	0	0	0	0	0	0	0	0	0	0	0	0	0	0	0	0

## Sheet: Figure_4c
stim 3	stim 3	stim 4	stim 4	stim 7	stim 7	stim 8	stim 8	stim 5	stim 5	stim 6	stim 6	stim 9	stim 9	stim 10	stim 10
-500	12.3932	-500	14.5835	-500	14.3671	-500	12.8584	-500	12.1786	-500	14.4291	-500	12.5703	-500	15.5424
-499	12.3912	-499	14.5787	-499	14.3613	-499	12.8586	-499	12.1793	-499	14.4283	-499	12.5657	-499	15.5425
-498	12.3892	-498	14.574	-498	14.3554	-498	12.8588	-498	12.1801	-498	14.4275	-498	12.5612	-498	15.5426
-497	12.3872	-497	14.5692	-497	14.3495	-497	12.859	-497	12.181	-497	14.4267	-497	12.5566	-497	15.5427
-496	12.3853	-496	14.5644	-496	14.3435	-496	12.8592	-496	12.1818	-496	14.4259	-496	12.5521	-496	15.5426
-495	12.3833	-495	14.5596	-495	14.3374	-495	12.8593	-495	12.1827	-495	14.4251	-495	12.5476	-495	15.5424
-494	12.3813	-494	14.5547	-494	14.3314	-494	12.8594	-494	12.1836	-494	14.4243	-494	12.5431	-494	15.5422
-493	12.3794	-493	14.5498	-493	14.3252	-493	12.8595	-493	12.1845	-493	14.4236	-493	12.5386	-493	15.5419
-492	12.3774	-492	14.5448	-492	14.3191	-492	12.8595	-492	12.1854	-492	14.4228	-492	12.5341	-492	15.5415
-491	12.3755	-491	14.5398	-491	14.3128	-491	12.8596	-491	12.1864	-491	14.422	-491	12.5297	-491	15.5411
-490	12.3736	-490	14.5348	-490	14.3066	-490	12.8596	-490	12.1874	-490	14.4212	-490	12.5252	-490	15.5406
-489	12.3716	-489	14.5298	-489	14.3002	-489	12.8595	-489	12.1884	-489	14.4204	-489	12.5208	-489	15.54
-488	12.3697	-488	14.5247	-488	14.2938	-488	12.8595	-488	12.1894	-488	14.4196	-488	12.5164	-488	15.5393
-487	12.3678	-487	14.5196	-487	14.2874	-487	12.8594	-487	12.1904	-487	14.4188	-487	12.512	-487	15.5385
-486	12.3659	-486	14.5144	-486	14.2809	-486	12.8593	-486	12.1915	-486	14.4181	-486	12.5076	-486	15.5376
-485	12.364	-485	14.5092	-485	14.2744	-485	12.8591	-485	12.1926	-485	14.4172	-485	12.5033	-485	15.5366
-484	12.3621	-484	14.504	-484	14.2678	-484	12.8589	-484	12.1937	-484	14.4164	-484	12.4989	-484	15.5356
-483	12.3603	-483	14.4987	-483	14.2612	-483	12.8587	-483	12.1948	-483	14.4156	-483	12.4946	-483	15.5345
-482	12.3584	-482	14.4934	-482	14.2545	-482	12.8584	-482	12.1959	-482	14.4148	-482	12.4903	-482	15.5333
-481	12.3565	-481	14.488	-481	14.2478	-481	12.8581	-481	12.1971	-481	14.414	-481	12.4859	-481	15.532
-480	12.3547	-480	14.4826	-480	14.241	-480	12.8578	-480	12.1983	-480	14.4131	-480	12.4816	-480	15.5306
-479	12.3528	-479	14.4773	-479	14.2342	-479	12.8574	-479	12.1995	-479	14.4123	-479	12.4774	-479	15.5291
-478	12.351	-478	14.4718	-478	14.2273	-478	12.857	-478	12.2007	-478	14.4114	-478	12.4731	-478	15.5276
-477	12.3491	-477	14.4664	-477	14.2204	-477	12.8565	-477	12.202	-477	14.4105	-477	12.4688	-477	15.5259
-476	12.3473	-476	14.4609	-476	14.2134	-476	12.856	-476	12.2033	-476	14.4096	-476	12.4645	-476	15.5242
-475	12.3455	-475	14.4554	-475	14.2064	-475	12.8554	-475	12.2046	-475	14.4087	-475	12.4603	-475	15.5223
-474	12.3437	-474	14.4498	-474	14.1993	-474	12.8548	-474	12.2059	-474	14.4077	-474	12.4561	-474	15.5204
-473	12.3418	-473	14.4442	-473	14.1922	-473	12.8542	-473	12.2072	-473	14.4067	-473	12.4518	-473	15.5183
-472	12.34	-472	14.4386	-472	14.185	-472	12.8535	-472	12.2086	-472	14.4057	-472	12.4476	-472	15.5162
-471	12.3382	-471	14.4329	-471	14.1778	-471	12.8528	-471	12.21	-471	14.4047	-471	12.4434	-471	15.514
-470	12.3364	-470	14.4272	-470	14.1705	-470	12.8521	-470	12.2114	-470	14.4037	-470	12.4392	-470	15.5116
-469	12.3346	-469	14.4214	-469	14.1631	-469	12.8512	-469	12.2128	-469	14.4026	-469	12.435	-469	15.5092
-468	12.3328	-468	14.4156	-468	14.1557	-468	12.8504	-468	12.2143	-468	14.4015	-468	12.4308	-468	15.5067
-467	12.331	-467	14.4098	-467	14.1483	-467	12.8495	-467	12.2157	-467	14.4004	-467	12.4267	-467	15.5041
-466	12.3293	-466	14.404	-466	14.1408	-466	12.8485	-466	12.2172	-466	14.3993	-466	12.4225	-466	15.5013
-465	12.3275	-465	14.398	-465	14.1332	-465	12.8475	-465	12.2187	-465	14.3981	-465	12.4184	-465	15.4985
-464	12.3257	-464	14.3921	-464	14.1255	-464	12.8465	-464	12.2202	-464	14.3969	-464	12.4142	-464	15.4956
-463	12.3239	-463	14.3861	-463	14.1178	-463	12.8454	-463	12.2218	-463	14.3957	-463	12.4101	-463	15.4926
-462	12.3221	-462	14.3801	-462	14.1101	-462	12.8442	-462	12.2233	-462	14.3944	-462	12.4059	-462	15.4895
-461	12.3203	-461	14.374	-461	14.1023	-461	12.843	-461	12.2249	-461	14.3932	-461	12.4018	-461	15.4862
-460	12.3185	-460	14.3679	-460	14.0944	-460	12.8418	-460	12.2265	-460	14.3919	-460	12.3977	-460	15.4829
-459	12.3167	-459	14.3618	-459	14.0865	-459	12.8405	-459	12.2281	-459	14.3905	-459	12.3935	-459	15.4794
-458	12.3149	-458	14.3556	-458	14.0785	-458	12.8391	-458	12.2297	-458	14.3892	-458	12.3894	-458	15.4759
-457	12.3131	-457	14.3493	-457	14.0704	-457	12.8377	-457	12.2313	-457	14.3877	-457	12.3853	-457	15.4722
-456	12.3112	-456	14.3431	-456	14.0623	-456	12.8363	-456	12.2329	-456	14.3863	-456	12.3812	-456	15.4684
-455	12.3094	-455	14.3367	-455	14.0542	-455	12.8348	-455	12.2346	-455	14.3848	-455	12.3771	-455	15.4646
-454	12.3076	-454	14.3304	-454	14.046	-454	12.8332	-454	12.2363	-454	14.3833	-454	12.3729	-454	15.4606
-453	12.3057	-453	14.324	-453	14.0377	-453	12.8316	-453	12.2379	-453	14.3818	-453	12.3688	-453	15.4565
-452	12.3039	-452	14.3175	-452	14.0294	-452	12.8299	-452	12.2396	-452	14.3802	-452	12.3647	-452	15.4523
-451	12.302	-451	14.311	-451	14.0209	-451	12.8282	-451	12.2413	-451	14.3785	-451	12.3605	-451	15.4479
-450	12.3002	-450	14.3045	-450	14.0125	-450	12.8264	-450	12.243	-450	14.3768	-450	12.3564	-450	15.4435
-449	12.2983	-449	14.2979	-449	14.004	-449	12.8245	-449	12.2448	-449	14.3751	-449	12.3522	-449	15.4389
-448	12.2965	-448	14.2913	-448	13.9954	-448	12.8226	-448	12.2465	-448	14.3733	-448	12.3481	-448	15.4343
-447	12.2946	-447	14.2847	-447	13.9867	-447	12.8206	-447	12.2483	-447	14.3714	-447	12.3439	-447	15.4295
-446	12.2927	-446	14.278	-446	13.978	-446	12.8186	-446	12.25	-446	14.3695	-446	12.3397	-446	15.4246
-445	12.2908	-445	14.2712	-445	13.9692	-445	12.8165	-445	12.2518	-445	14.3676	-445	12.3356	-445	15.4196
-444	12.2888	-444	14.2644	-444	13.9604	-444	12.8143	-444	12.2536	-444	14.3657	-444	12.3314	-444	15.4145
-443	12.2869	-443	14.2576	-443	13.9515	-443	12.8121	-443	12.2554	-443	14.3636	-443	12.3272	-443	15.4093
-442	12.285	-442	14.2506	-442	13.9426	-442	12.8098	-442	12.2572	-442	14.3615	-442	12.323	-442	15.4039
-441	12.283	-441	14.2437	-441	13.9336	-441	12.8075	-441	12.259	-441	14.3594	-441	12.3188	-441	15.3984
-440	12.281	-440	14.2367	-440	13.9245	-440	12.8051	-440	12.2608	-440	14.3572	-440	12.3146	-440	15.3928
-439	12.279	-439	14.2296	-439	13.9154	-439	12.8026	-439	12.2627	-439	14.3549	-439	12.3104	-439	15.3871
-438	12.277	-438	14.2225	-438	13.9063	-438	12.8001	-438	12.2645	-438	14.3526	-438	12.3062	-438	15.3813
-437	12.275	-437	14.2154	-437	13.8971	-437	12.7975	-437	12.2663	-437	14.3502	-437	12.302	-437	15.3753
-436	12.273	-436	14.2082	-436	13.8878	-436	12.7949	-436	12.2682	-436	14.3477	-436	12.2977	-436	15.3692
-435	12.2709	-435	14.201	-435	13.8784	-435	12.7922	-435	12.27	-435	14.3452	-435	12.2935	-435	15.3631
-434	12.2688	-434	14.1937	-434	13.869	-434	12.7894	-434	12.2719	-434	14.3426	-434	12.2892	-434	15.3567
-433	12.2667	-433	14.1863	-433	13.8596	-433	12.7865	-433	12.2737	-433	14.3399	-433	12.2849	-433	15.3503
-432	12.2646	-432	14.1789	-432	13.8501	-432	12.7836	-432	12.2756	-432	14.3372	-432	12.2806	-432	15.3437
-431	12.2625	-431	14.1715	-431	13.8405	-431	12.7806	-431	12.2775	-431	14.3344	-431	12.2763	-431	15.3371
-430	12.2603	-430	14.164	-430	13.8308	-430	12.7776	-430	12.2794	-430	14.3315	-430	12.272	-430	15.3303
-429	12.2581	-429	14.1565	-429	13.8211	-429	12.7744	-429	12.2813	-429	14.3286	-429	12.2676	-429	15.3233
-428	12.2559	-428	14.1489	-428	13.8114	-428	12.7712	-428	12.2831	-428	14.3256	-428	12.2632	-428	15.3163
-427	12.2536	-427	14.1412	-427	13.8015	-427	12.7679	-427	12.285	-427	14.3225	-427	12.2589	-427	15.3091
-426	12.2513	-426	14.1335	-426	13.7916	-426	12.7646	-426	12.2869	-426	14.3193	-426	12.2545	-426	15.3018
-425	12.249	-425	14.1257	-425	13.7817	-425	12.7611	-425	12.2888	-425	14.3161	-425	12.2501	-425	15.2944
-424	12.2466	-424	14.1179	-424	13.7717	-424	12.7576	-424	12.2907	-424	14.3128	-424	12.2456	-424	15.2868
-423	12.2443	-423	14.11	-423	13.7616	-423	12.754	-423	12.2926	-423	14.3094	-423	12.2412	-423	15.2792
-422	12.2418	-422	14.1021	-422	13.7515	-422	12.7503	-422	12.2944	-422	14.3059	-422	12.2368	-422	15.2714
-421	12.2394	-421	14.0941	-421	13.7413	-421	12.7466	-421	12.2963	-421	14.3023	-421	12.2323	-421	15.2635
-420	12.2369	-420	14.0861	-420	13.731	-420	12.7428	-420	12.2982	-420	14.2987	-420	12.2278	-420	15.2555
-419	12.2344	-419	14.078	-419	13.7207	-419	12.7389	-419	12.3	-419	14.295	-419	12.2233	-419	15.2474
-418	12.2318	-418	14.0699	-418	13.7103	-418	12.7349	-418	12.3019	-418	14.2912	-418	12.2188	-418	15.2391
-417	12.2292	-417	14.0616	-417	13.6998	-417	12.7308	-417	12.3037	-417	14.2873	-417	12.2142	-417	15.2307
-416	12.2266	-416	14.0534	-416	13.6893	-416	12.7267	-416	12.3055	-416	14.2833	-416	12.2097	-416	15.2222
-415	12.2239	-415	14.045	-415	13.6788	-415	12.7225	-415	12.3074	-415	14.2793	-415	12.2051	-415	15.2135
-414	12.2212	-414	14.0366	-414	13.6681	-414	12.7182	-414	12.3092	-414	14.2751	-414	12.2005	-414	15.2048
-413	12.2184	-413	14.0282	-413	13.6574	-413	12.7138	-413	12.311	-413	14.2709	-413	12.1958	-413	15.1958
-412	12.2156	-412	14.0197	-412	13.6467	-412	12.7093	-412	12.3127	-412	14.2666	-412	12.1911	-412	15.1868
-411	12.2128	-411	14.0111	-411	13.6359	-411	12.7048	-411	12.3145	-411	14.2622	-411	12.1864	-411	15.1777
-410	12.2099	-410	14.0024	-410	13.625	-410	12.7002	-410	12.3163	-410	14.2577	-410	12.1817	-410	15.1684
-409	12.207	-409	13.9937	-409	13.6141	-409	12.6955	-409	12.318	-409	14.2531	-409	12.1769	-409	15.159
-408	12.204	-408	13.9849	-408	13.6031	-408	12.6907	-408	12.3198	-408	14.2484	-408	12.1721	-408	15.1495
-407	12.201	-407	13.9761	-407	13.592	-407	12.6858	-407	12.3215	-407	14.2436	-407	12.1672	-407	15.1398
-406	12.1979	-406	13.9672	-406	13.5809	-406	12.6809	-406	12.3232	-406	14.2387	-406	12.1624	-406	15.1301
-405	12.1948	-405	13.9583	-405	13.5698	-405	12.6759	-405	12.3249	-405	14.2337	-405	12.1575	-405	15.1202
-404	12.1916	-404	13.9492	-404	13.5586	-404	12.6707	-404	12.3265	-404	14.2286	-404	12.1525	-404	15.1101
-403	12.1884	-403	13.9402	-403	13.5473	-403	12.6655	-403	12.3281	-403	14.2234	-403	12.1475	-403	15.1
-402	12.1851	-402	13.931	-402	13.5359	-402	12.6602	-402	12.3298	-402	14.2181	-402	12.1425	-402	15.0897
-401	12.1817	-401	13.9218	-401	13.5245	-401	12.6548	-401	12.3313	-401	14.2127	-401	12.1375	-401	15.0793
-400	12.1783	-400	13.9125	-400	13.5131	-400	12.6494	-400	12.3329	-400	14.2072	-400	12.1324	-400	15.0688
-399	12.1749	-399	13.9032	-399	13.5015	-399	12.6438	-399	12.3344	-399	14.2017	-399	12.1274	-399	15.0582
-398	12.1714	-398	13.8938	-398	13.49	-398	12.6382	-398	12.3359	-398	14.196	-398	12.1222	-398	15.0474
-397	12.1678	-397	13.8844	-397	13.4783	-397	12.6325	-397	12.3375	-397	14.1902	-397	12.1171	-397	15.0365
-396	12.1641	-396	13.8748	-396	13.4666	-396	12.6267	-396	12.3389	-396	14.1843	-396	12.1119	-396	15.0255
-395	12.1604	-395	13.8652	-395	13.4549	-395	12.6208	-395	12.3404	-395	14.1783	-395	12.1067	-395	15.0144
-394	12.1567	-394	13.8556	-394	13.4431	-394	12.6148	-394	12.3419	-394	14.1721	-394	12.1015	-394	15.0031
-393	12.1528	-393	13.8459	-393	13.4312	-393	12.6087	-393	12.3433	-393	14.1659	-393	12.0962	-393	14.9917
-392	12.1489	-392	13.8361	-392	13.4192	-392	12.6026	-392	12.3447	-392	14.1596	-392	12.0909	-392	14.9802
-391	12.145	-391	13.8262	-391	13.4072	-391	12.5963	-391	12.346	-391	14.1531	-391	12.0855	-391	14.9686
-390	12.141	-390	13.8163	-390	13.3951	-390	12.59	-390	12.3473	-390	14.1465	-390	12.0801	-390	14.9568
-389	12.1369	-389	13.8063	-389	13.383	-389	12.5836	-389	12.3486	-389	14.1398	-389	12.0747	-389	14.945
-388	12.1327	-388	13.7962	-388	13.3709	-388	12.5771	-388	12.3498	-388	14.133	-388	12.0692	-388	14.933
-387	12.1284	-387	13.7861	-387	13.3586	-387	12.5704	-387	12.351	-387	14.1261	-387	12.0637	-387	14.9209
-386	12.1241	-386	13.7758	-386	13.3464	-386	12.5637	-386	12.3522	-386	14.1191	-386	12.0581	-386	14.9086
-385	12.1198	-385	13.7656	-385	13.334	-385	12.557	-385	12.3533	-385	14.112	-385	12.0525	-385	14.8963
-384	12.1153	-384	13.7552	-384	13.3216	-384	12.5501	-384	12.3544	-384	14.1047	-384	12.0468	-384	14.8838
-383	12.1108	-383	13.7448	-383	13.3092	-383	12.5431	-383	12.3555	-383	14.0974	-383	12.0411	-383	14.8712
-382	12.1063	-382	13.7343	-382	13.2967	-382	12.5361	-382	12.3565	-382	14.0899	-382	12.0354	-382	14.8585
-381	12.1016	-381	13.7237	-381	13.2841	-381	12.5289	-381	12.3574	-381	14.0823	-381	12.0296	-381	14.8457
-380	12.0969	-380	13.7131	-380	13.2715	-380	12.5217	-380	12.3584	-380	14.0746	-380	12.0238	-380	14.8327
-379	12.092	-379	13.7023	-379	13.2588	-379	12.5144	-379	12.3592	-379	14.0668	-379	12.0179	-379	14.8196
-378	12.0871	-378	13.6916	-378	13.246	-378	12.5069	-378	12.3601	-378	14.0589	-378	12.012	-378	14.8065
-377	12.0822	-377	13.6807	-377	13.2332	-377	12.4994	-377	12.3609	-377	14.0509	-377	12.006	-377	14.7932
-376	12.0771	-376	13.6698	-376	13.2204	-376	12.4919	-376	12.3616	-376	14.0427	-376	12	-376	14.7798
-375	12.0719	-375	13.6588	-375	13.2075	-375	12.4842	-375	12.3623	-375	14.0344	-375	11.994	-375	14.7662
-374	12.0667	-374	13.6478	-374	13.1945	-374	12.4764	-374	12.3629	-374	14.026	-374	11.9879	-374	14.7526
-373	12.0614	-373	13.6366	-373	13.1815	-373	12.4685	-373	12.3635	-373	14.0175	-373	11.9817	-373	14.7389
-372	12.056	-372	13.6254	-372	13.1684	-372	12.4605	-372	12.364	-372	14.0089	-372	11.9756	-372	14.725
-371	12.0505	-371	13.6142	-371	13.1552	-371	12.4525	-371	12.3645	-371	14.0001	-371	11.9693	-371	14.7111
-370	12.045	-370	13.6029	-370	13.1421	-370	12.4443	-370	12.3649	-370	13.9912	-370	11.9631	-370	14.697
-369	12.0393	-369	13.5914	-369	13.1288	-369	12.436	-369	12.3653	-369	13.9822	-369	11.9568	-369	14.6829
-368	12.0336	-368	13.58	-368	13.1155	-368	12.4277	-368	12.3656	-368	13.973	-368	11.9504	-368	14.6686
-367	12.0278	-367	13.5684	-367	13.1022	-367	12.4192	-367	12.3658	-367	13.9637	-367	11.944	-367	14.6543
-366	12.0219	-366	13.5568	-366	13.0888	-366	12.4107	-366	12.366	-366	13.9543	-366	11.9375	-366	14.6398
-365	12.0159	-365	13.5451	-365	13.0753	-365	12.4021	-365	12.3661	-365	13.9448	-365	11.931	-365	14.6252
-364	12.0098	-364	13.5333	-364	13.0618	-364	12.3933	-364	12.3662	-364	13.9352	-364	11.9244	-364	14.6105
-363	12.0036	-363	13.5215	-363	13.0482	-363	12.3845	-363	12.3662	-363	13.9254	-363	11.9178	-363	14.5958
-362	11.9973	-362	13.5096	-362	13.0346	-362	12.3756	-362	12.3661	-362	13.9155	-362	11.9111	-362	14.5809
-361	11.9909	-361	13.4976	-361	13.0209	-361	12.3666	-361	12.366	-361	13.9055	-361	11.9044	-361	14.566
-360	11.9845	-360	13.4856	-360	13.0071	-360	12.3575	-360	12.3659	-360	13.8953	-360	11.8977	-360	14.5509
-359	11.978	-359	13.4735	-359	12.9933	-359	12.3483	-359	12.3656	-359	13.8851	-359	11.8908	-359	14.5357
-358	11.9713	-358	13.4613	-358	12.9794	-358	12.339	-358	12.3653	-358	13.8747	-358	11.884	-358	14.5204
-357	11.9646	-357	13.4491	-357	12.9655	-357	12.3296	-357	12.3649	-357	13.8642	-357	11.877	-357	14.5051
-356	11.9578	-356	13.4367	-356	12.9516	-356	12.3202	-356	12.3645	-356	13.8535	-356	11.87	-356	14.4896
-355	11.951	-355	13.4244	-355	12.9375	-355	12.3106	-355	12.3639	-355	13.8428	-355	11.863	-355	14.474
-354	11.944	-354	13.4119	-354	12.9235	-354	12.301	-354	12.3633	-354	13.8319	-354	11.8559	-354	14.4584
-353	11.9369	-353	13.3994	-353	12.9093	-353	12.2913	-353	12.3626	-353	13.8209	-353	11.8488	-353	14.4426
-352	11.9297	-352	13.3868	-352	12.8952	-352	12.2815	-352	12.3618	-352	13.8098	-352	11.8416	-352	14.4268
-351	11.9224	-351	13.3742	-351	12.881	-351	12.2715	-351	12.361	-351	13.7986	-351	11.8344	-351	14.4109
-350	11.915	-350	13.3615	-350	12.8667	-350	12.2615	-350	12.3601	-350	13.7872	-350	11.8271	-350	14.3948
-349	11.9075	-349	13.3487	-349	12.8524	-349	12.2514	-349	12.3591	-349	13.7758	-349	11.8198	-349	14.3787
-348	11.9	-348	13.3359	-348	12.838	-348	12.2413	-348	12.3581	-348	13.7641	-348	11.8124	-348	14.3625
-347	11.8923	-347	13.323	-347	12.8236	-347	12.231	-347	12.3569	-347	13.7524	-347	11.805	-347	14.3462
-346	11.8845	-346	13.31	-346	12.8092	-346	12.2207	-346	12.3557	-346	13.7406	-346	11.7976	-346	14.3298
-345	11.8766	-345	13.297	-345	12.7946	-345	12.2103	-345	12.3544	-345	13.7286	-345	11.79	-345	14.3134
-344	11.8686	-344	13.2839	-344	12.7801	-344	12.1998	-344	12.3531	-344	13.7165	-344	11.7825	-344	14.2969
-343	11.8605	-343	13.2707	-343	12.7655	-343	12.1892	-343	12.3516	-343	13.7043	-343	11.7749	-343	14.2802
-342	11.8523	-342	13.2575	-342	12.7509	-342	12.1785	-342	12.3501	-342	13.6919	-342	11.7672	-342	14.2636
-341	11.844	-341	13.2442	-341	12.7362	-341	12.1677	-341	12.3485	-341	13.6795	-341	11.7595	-341	14.2468
-340	11.8356	-340	13.2308	-340	12.7215	-340	12.1569	-340	12.3468	-340	13.6669	-340	11.7517	-340	14.23
-339	11.8271	-339	13.2175	-339	12.7068	-339	12.1459	-339	12.345	-339	13.6542	-339	11.7439	-339	14.2131
-338	11.8185	-338	13.204	-338	12.692	-338	12.1349	-338	12.3431	-338	13.6414	-338	11.7361	-338	14.1961
-337	11.8098	-337	13.1905	-337	12.6771	-337	12.1238	-337	12.3411	-337	13.6284	-337	11.7281	-337	14.1791
-336	11.801	-336	13.1769	-336	12.6622	-336	12.1126	-336	12.3391	-336	13.6154	-336	11.7202	-336	14.162
-335	11.7921	-335	13.1632	-335	12.6473	-335	12.1013	-335	12.3369	-335	13.6022	-335	11.7122	-335	14.1448
-334	11.7831	-334	13.1495	-334	12.6323	-334	12.09	-334	12.3347	-334	13.589	-334	11.7042	-334	14.1276
-333	11.774	-333	13.1358	-333	12.6173	-333	12.0785	-333	12.3323	-333	13.5756	-333	11.6961	-333	14.1103
-332	11.7648	-332	13.122	-332	12.6022	-332	12.067	-332	12.3299	-332	13.5621	-332	11.688	-332	14.0929
-331	11.7555	-331	13.1081	-331	12.5871	-331	12.0554	-331	12.3274	-331	13.5485	-331	11.6798	-331	14.0755
-330	11.7461	-330	13.0942	-330	12.5719	-330	12.0437	-330	12.3248	-330	13.5347	-330	11.6716	-330	14.058
-329	11.7366	-329	13.0802	-329	12.5567	-329	12.0319	-329	12.3221	-329	13.5209	-329	11.6633	-329	14.0404
-328	11.727	-328	13.0662	-328	12.5415	-328	12.02	-328	12.3193	-328	13.5069	-328	11.655	-328	14.0228
-327	11.7173	-327	13.0521	-327	12.5262	-327	12.0081	-327	12.3163	-327	13.4928	-327	11.6467	-327	14.0051
-326	11.7075	-326	13.0379	-326	12.5109	-326	11.9961	-326	12.3133	-326	13.4786	-326	11.6383	-326	13.9874
-325	11.6976	-325	13.0237	-325	12.4955	-325	11.984	-325	12.3103	-325	13.4643	-325	11.6299	-325	13.9696
-324	11.6876	-324	13.0095	-324	12.4801	-324	11.9719	-324	12.3071	-324	13.4499	-324	11.6214	-324	13.9517
-323	11.6776	-323	12.9952	-323	12.4647	-323	11.9597	-323	12.3038	-323	13.4354	-323	11.6129	-323	13.9338
-322	11.6674	-322	12.9809	-322	12.4493	-322	11.9474	-322	12.3004	-322	13.4208	-322	11.6044	-322	13.9159
-321	11.6571	-321	12.9665	-321	12.4338	-321	11.935	-321	12.2969	-321	13.4061	-321	11.5958	-321	13.8979
-320	11.6467	-320	12.9521	-320	12.4182	-320	11.9226	-320	12.2934	-320	13.3912	-320	11.5871	-320	13.8799
-319	11.6362	-319	12.9376	-319	12.4027	-319	11.9101	-319	12.2897	-319	13.3763	-319	11.5784	-319	13.8618
-318	11.6256	-318	12.9231	-318	12.3871	-318	11.8975	-318	12.2859	-318	13.3612	-318	11.5697	-318	13.8436
-317	11.6149	-317	12.9085	-317	12.3714	-317	11.8849	-317	12.2821	-317	13.346	-317	11.561	-317	13.8254
-316	11.6041	-316	12.8939	-316	12.3558	-316	11.8722	-316	12.2781	-316	13.3308	-316	11.5522	-316	13.8072
-315	11.5933	-315	12.8793	-315	12.3401	-315	11.8595	-315	12.274	-315	13.3154	-315	11.5433	-315	13.7889
-314	11.5823	-314	12.8646	-314	12.3244	-314	11.8466	-314	12.2698	-314	13.2999	-314	11.5344	-314	13.7705
-313	11.5713	-313	12.8498	-313	12.3086	-313	11.8337	-313	12.2655	-313	13.2843	-313	11.5255	-313	13.7522
-312	11.5601	-312	12.835	-312	12.2928	-312	11.8208	-312	12.2611	-312	13.2686	-312	11.5166	-312	13.7338
-311	11.5489	-311	12.8202	-311	12.277	-311	11.8078	-311	12.2566	-311	13.2528	-311	11.5076	-311	13.7153
-310	11.5375	-310	12.8054	-310	12.2612	-310	11.7947	-310	12.252	-310	13.237	-310	11.4985	-310	13.6968
-309	11.5261	-309	12.7905	-309	12.2453	-309	11.7815	-309	12.2473	-309	13.221	-309	11.4895	-309	13.6783
-308	11.5146	-308	12.7755	-308	12.2295	-308	11.7683	-308	12.2425	-308	13.2049	-308	11.4804	-308	13.6598
-307	11.5029	-307	12.7605	-307	12.2135	-307	11.755	-307	12.2376	-307	13.1888	-307	11.4713	-307	13.6412
-306	11.4912	-306	12.7455	-306	12.1976	-306	11.7417	-306	12.2325	-306	13.1725	-306	11.4621	-306	13.6226
-305	11.4794	-305	12.7305	-305	12.1817	-305	11.7283	-305	12.2274	-305	13.1561	-305	11.4529	-305	13.604
-304	11.4675	-304	12.7154	-304	12.1657	-304	11.7149	-304	12.2221	-304	13.1397	-304	11.4437	-304	13.5853
-303	11.4555	-303	12.7003	-303	12.1497	-303	11.7014	-303	12.2168	-303	13.1231	-303	11.4344	-303	13.5667
-302	11.4434	-302	12.6851	-302	12.1337	-302	11.6878	-302	12.2113	-302	13.1065	-302	11.4252	-302	13.5479
-301	11.4312	-301	12.67	-301	12.1176	-301	11.6742	-301	12.2057	-301	13.0898	-301	11.4159	-301	13.5292
-300	11.4189	-300	12.6548	-300	12.1016	-300	11.6606	-300	12.2	-300	13.073	-300	11.4065	-300	13.5105
-299	11.4066	-299	12.6396	-299	12.0855	-299	11.6469	-299	12.1942	-299	13.0561	-299	11.3972	-299	13.4917
-298	11.3941	-298	12.6243	-298	12.0695	-298	11.6332	-298	12.1883	-298	13.0391	-298	11.3878	-298	13.4729
-297	11.3816	-297	12.6091	-297	12.0534	-297	11.6194	-297	12.1822	-297	13.022	-297	11.3784	-297	13.4541
-296	11.369	-296	12.5938	-296	12.0373	-296	11.6056	-296	12.1761	-296	13.0049	-296	11.3691	-296	13.4353
-295	11.3563	-295	12.5785	-295	12.0212	-295	11.5917	-295	12.1698	-295	12.9876	-295	11.3596	-295	13.4165
-294	11.3435	-294	12.5632	-294	12.005	-294	11.5778	-294	12.1635	-294	12.9703	-294	11.3502	-294	13.3976
-293	11.3307	-293	12.5479	-293	11.9889	-293	11.5639	-293	12.157	-293	12.9529	-293	11.3408	-293	13.3788
-292	11.3177	-292	12.5326	-292	11.9728	-292	11.5499	-292	12.1505	-292	12.9354	-292	11.3314	-292	13.3599
-291	11.3047	-291	12.5172	-291	11.9566	-291	11.5359	-291	12.1438	-291	12.9179	-291	11.3219	-291	13.341
-290	11.2917	-290	12.5019	-290	11.9405	-290	11.5218	-290	12.137	-290	12.9002	-290	11.3124	-290	13.3221
-289	11.2786	-289	12.4865	-289	11.9243	-289	11.5077	-289	12.1301	-289	12.8825	-289	11.3029	-289	13.3033
-288	11.2654	-288	12.4712	-288	11.9081	-288	11.4936	-288	12.1231	-288	12.8648	-288	11.2934	-288	13.2844
-287	11.2521	-287	12.4558	-287	11.892	-287	11.4794	-287	12.116	-287	12.8469	-287	11.2839	-287	13.2655
-286	11.2388	-286	12.4404	-286	11.8758	-286	11.4652	-286	12.1088	-286	12.829	-286	11.2744	-286	13.2467
-285	11.2254	-285	12.4251	-285	11.8596	-285	11.4509	-285	12.1015	-285	12.811	-285	11.2649	-285	13.2278
-284	11.2119	-284	12.4097	-284	11.8435	-284	11.4366	-284	12.0941	-284	12.793	-284	11.2553	-284	13.2089
-283	11.1984	-283	12.3943	-283	11.8273	-283	11.4224	-283	12.0866	-283	12.775	-283	11.2457	-283	13.1901
-282	11.1848	-282	12.3789	-282	11.8111	-282	11.408	-282	12.0789	-282	12.7568	-282	11.2362	-282	13.1713
-281	11.1711	-281	12.3635	-281	11.7949	-281	11.3937	-281	12.0712	-281	12.7386	-281	11.2266	-281	13.1524
-280	11.1574	-280	12.3481	-280	11.7788	-280	11.3793	-280	12.0634	-280	12.7204	-280	11.217	-280	13.1336
-279	11.1436	-279	12.3327	-279	11.7626	-279	11.365	-279	12.0554	-279	12.702	-279	11.2074	-279	13.1148
-278	11.1297	-278	12.3173	-278	11.7464	-278	11.3506	-278	12.0474	-278	12.6837	-278	11.1979	-278	13.096
-277	11.1158	-277	12.3019	-277	11.7303	-277	11.3361	-277	12.0392	-277	12.6652	-277	11.1883	-277	13.0773
-276	11.1018	-276	12.2865	-276	11.7141	-276	11.3217	-276	12.031	-276	12.6467	-276	11.1787	-276	13.0585
-275	11.0877	-275	12.2712	-275	11.6979	-275	11.3073	-275	12.0227	-275	12.6282	-275	11.1691	-275	13.0398
-274	11.0736	-274	12.2558	-274	11.6818	-274	11.2928	-274	12.0143	-274	12.6096	-274	11.1595	-274	13.0211
-273	11.0595	-273	12.2404	-273	11.6657	-273	11.2784	-273	12.0057	-273	12.591	-273	11.15	-273	13.0025
-272	11.0453	-272	12.2251	-272	11.6495	-272	11.2639	-272	11.9971	-272	12.5723	-272	11.1404	-272	12.9838
-271	11.031	-271	12.2098	-271	11.6334	-271	11.2494	-271	11.9884	-271	12.5536	-271	11.1308	-271	12.9652
-270	11.0168	-270	12.1945	-270	11.6173	-270	11.2349	-270	11.9796	-270	12.5349	-270	11.1213	-270	12.9466
-269	11.0024	-269	12.1792	-269	11.6012	-269	11.2205	-269	11.9706	-269	12.5161	-269	11.1118	-269	12.9281
-268	10.9881	-268	12.1639	-268	11.5852	-268	11.206	-268	11.9616	-268	12.4973	-268	11.1022	-268	12.9095
-267	10.9736	-267	12.1487	-267	11.5691	-267	11.1915	-267	11.9524	-267	12.4784	-267	11.0927	-267	12.891
-266	10.9592	-266	12.1335	-266	11.5531	-266	11.177	-266	11.9432	-266	12.4595	-266	11.0832	-266	12.8725
-265	10.9447	-265	12.1183	-265	11.5371	-265	11.1625	-265	11.9339	-265	12.4406	-265	11.0738	-265	12.8541
-264	10.9302	-264	12.1031	-264	11.5211	-264	11.1481	-264	11.9245	-264	12.4216	-264	11.0643	-264	12.8356
-263	10.9157	-263	12.088	-263	11.5051	-263	11.1336	-263	11.9149	-263	12.4026	-263	11.0549	-263	12.8173
-262	10.9011	-262	12.0729	-262	11.4892	-262	11.1191	-262	11.9053	-262	12.3836	-262	11.0455	-262	12.7989
-261	10.8865	-261	12.0579	-261	11.4733	-261	11.1046	-261	11.8956	-261	12.3645	-261	11.0361	-261	12.7806
-260	10.8718	-260	12.0428	-260	11.4574	-260	11.0902	-260	11.8858	-260	12.3454	-260	11.0267	-260	12.7623
-259	10.8571	-259	12.0278	-259	11.4415	-259	11.0757	-259	11.8759	-259	12.3263	-259	11.0174	-259	12.7441
-258	10.8424	-258	12.0128	-258	11.4257	-258	11.0613	-258	11.8659	-258	12.3072	-258	11.0081	-258	12.7259
-257	10.8277	-257	11.9979	-257	11.4098	-257	11.0468	-257	11.8558	-257	12.2881	-257	10.9988	-257	12.7077
-256	10.8129	-256	11.983	-256	11.3941	-256	11.0324	-256	11.8457	-256	12.269	-256	10.9896	-256	12.6896
-255	10.7982	-255	11.9681	-255	11.3783	-255	11.0181	-255	11.8355	-255	12.2498	-255	10.9804	-255	12.6715
-254	10.7834	-254	11.9533	-254	11.3626	-254	11.0037	-254	11.8251	-254	12.2306	-254	10.9712	-254	12.6535
-253	10.7687	-253	11.9385	-253	11.3469	-253	10.9894	-253	11.8147	-253	12.2115	-253	10.962	-253	12.6355
-252	10.7539	-252	11.9238	-252	11.3312	-252	10.9751	-252	11.8042	-252	12.1923	-252	10.9529	-252	12.6176
-251	10.7391	-251	11.9091	-251	11.3156	-251	10.9608	-251	11.7936	-251	12.1731	-251	10.9439	-251	12.5997
-250	10.7242	-250	11.8945	-250	11.3001	-250	10.9465	-250	11.783	-250	12.1539	-250	10.9348	-250	12.5819
-249	10.7094	-249	11.8799	-249	11.2845	-249	10.9322	-249	11.7722	-249	12.1347	-249	10.9258	-249	12.5641
-248	10.6945	-248	11.8653	-248	11.2691	-248	10.918	-248	11.7614	-248	12.1155	-248	10.9169	-248	12.5464
-247	10.6797	-247	11.8509	-247	11.2536	-247	10.9038	-247	11.7505	-247	12.0964	-247	10.908	-247	12.5287
-246	10.6648	-246	11.8364	-246	11.2382	-246	10.8897	-246	11.7395	-246	12.0772	-246	10.8991	-246	12.511
-245	10.65	-245	11.8221	-245	11.2229	-245	10.8755	-245	11.7284	-245	12.058	-245	10.8903	-245	12.4935
-244	10.6351	-244	11.8077	-244	11.2075	-244	10.8614	-244	11.7173	-244	12.0388	-244	10.8816	-244	12.476
-243	10.6203	-243	11.7935	-243	11.1923	-243	10.8474	-243	11.7061	-243	12.0197	-243	10.8729	-243	12.4585
-242	10.6054	-242	11.7793	-242	11.1771	-242	10.8333	-242	11.6949	-242	12.0006	-242	10.8642	-242	12.4412
-241	10.5906	-241	11.7651	-241	11.1619	-241	10.8193	-241	11.6836	-241	11.9814	-241	10.8556	-241	12.4239
-240	10.5758	-240	11.751	-240	11.1467	-240	10.8054	-240	11.6722	-240	11.9623	-240	10.8471	-240	12.4066
-239	10.5609	-239	11.737	-239	11.1317	-239	10.7915	-239	11.6607	-239	11.9432	-239	10.8386	-239	12.3895
-238	10.5461	-238	11.7231	-238	11.1166	-238	10.7776	-238	11.6492	-238	11.9241	-238	10.8302	-238	12.3724
-237	10.5313	-237	11.7092	-237	11.1016	-237	10.7638	-237	11.6377	-237	11.905	-237	10.8218	-237	12.3553
-236	10.5165	-236	11.6954	-236	11.0867	-236	10.75	-236	11.626	-236	11.886	-236	10.8135	-236	12.3384
-235	10.5017	-235	11.6816	-235	11.0718	-235	10.7363	-235	11.6143	-235	11.867	-235	10.8052	-235	12.3215
-234	10.487	-234	11.668	-234	11.0569	-234	10.7227	-234	11.6026	-234	11.848	-234	10.797	-234	12.3048
-233	10.4723	-233	11.6544	-233	11.0422	-233	10.7091	-233	11.5908	-233	11.829	-233	10.7889	-233	12.2881
-232	10.4576	-232	11.6409	-232	11.0274	-232	10.6955	-232	11.5789	-232	11.8101	-232	10.7808	-232	12.2714
-231	10.4429	-231	11.6274	-231	11.0128	-231	10.682	-231	11.567	-231	11.7911	-231	10.7728	-231	12.2549
-230	10.4282	-230	11.6141	-230	10.9982	-230	10.6686	-230	11.555	-230	11.7723	-230	10.7649	-230	12.2384
-229	10.4136	-229	11.6008	-229	10.9836	-229	10.6552	-229	11.543	-229	11.7534	-229	10.757	-229	12.222
-228	10.399	-228	11.5876	-228	10.9692	-228	10.6418	-228	11.5309	-228	11.7346	-228	10.7492	-228	12.2057
-227	10.3844	-227	11.5745	-227	10.9547	-227	10.6286	-227	11.5188	-227	11.7158	-227	10.7414	-227	12.1894
-226	10.3699	-226	11.5615	-226	10.9404	-226	10.6154	-226	11.5066	-226	11.6971	-226	10.7338	-226	12.1733
-225	10.3554	-225	11.5485	-225	10.9261	-225	10.6023	-225	11.4943	-225	11.6784	-225	10.7262	-225	12.1572
-224	10.341	-224	11.5357	-224	10.9119	-224	10.5892	-224	11.4821	-224	11.6598	-224	10.7187	-224	12.1412
-223	10.3265	-223	11.5229	-223	10.8978	-223	10.5763	-223	11.4698	-223	11.6412	-223	10.7113	-223	12.1253
-222	10.3122	-222	11.5102	-222	10.8837	-222	10.5634	-222	11.4574	-222	11.6227	-222	10.704	-222	12.1095
-221	10.2978	-221	11.4976	-221	10.8697	-221	10.5506	-221	11.4451	-221	11.6042	-221	10.6967	-221	12.0937
-220	10.2836	-220	11.4851	-220	10.8558	-220	10.5379	-220	11.4327	-220	11.5858	-220	10.6895	-220	12.0781
-219	10.2693	-219	11.4727	-219	10.842	-219	10.5252	-219	11.4203	-219	11.5675	-219	10.6824	-219	12.0626
-218	10.2551	-218	11.4604	-218	10.8283	-218	10.5126	-218	11.4078	-218	11.5492	-218	10.6754	-218	12.0471
-217	10.241	-217	11.4482	-217	10.8146	-217	10.5001	-217	11.3954	-217	11.5309	-217	10.6685	-217	12.0318
-216	10.2269	-216	11.4361	-216	10.801	-216	10.4877	-216	11.3828	-216	11.5128	-216	10.6616	-216	12.0165
-215	10.2129	-215	11.4241	-215	10.7875	-215	10.4753	-215	11.3703	-215	11.4947	-215	10.6548	-215	12.0013
-214	10.199	-214	11.4122	-214	10.7741	-214	10.4631	-214	11.3578	-214	11.4766	-214	10.6482	-214	11.9863
-213	10.1851	-213	11.4004	-213	10.7607	-213	10.4509	-213	11.3452	-213	11.4587	-213	10.6416	-213	11.9713
-212	10.1712	-212	11.3886	-212	10.7474	-212	10.4388	-212	11.3326	-212	11.4408	-212	10.6351	-212	11.9564
-211	10.1575	-211	11.377	-211	10.7343	-211	10.4268	-211	11.32	-211	11.423	-211	10.6287	-211	11.9417
-210	10.1438	-210	11.3656	-210	10.7212	-210	10.4149	-210	11.3073	-210	11.4053	-210	10.6225	-210	11.927
-209	10.1302	-209	11.3542	-209	10.7082	-209	10.4031	-209	11.2947	-209	11.3877	-209	10.6163	-209	11.9125
-208	10.1167	-208	11.3429	-208	10.6953	-208	10.3913	-208	11.282	-208	11.3701	-208	10.6103	-208	11.898
-207	10.1032	-207	11.3317	-207	10.6825	-207	10.3797	-207	11.2694	-207	11.3526	-207	10.6043	-207	11.8837
-206	10.0898	-206	11.3207	-206	10.6698	-206	10.3681	-206	11.2567	-206	11.3352	-206	10.5984	-206	11.8694
-205	10.0765	-205	11.3097	-205	10.6572	-205	10.3566	-205	11.244	-205	11.3179	-205	10.5926	-205	11.8553
-204	10.0633	-204	11.2989	-204	10.6446	-204	10.3452	-204	11.2313	-204	11.3007	-204	10.5869	-204	11.8412
-203	10.0502	-203	11.2882	-203	10.6322	-203	10.3339	-203	11.2186	-203	11.2835	-203	10.5813	-203	11.8273
-202	10.0372	-202	11.2776	-202	10.6198	-202	10.3227	-202	11.2059	-202	11.2665	-202	10.5759	-202	11.8135
-201	10.0242	-201	11.2671	-201	10.6075	-201	10.3117	-201	11.1933	-201	11.2495	-201	10.5705	-201	11.7998
-200	10.0114	-200	11.2567	-200	10.5954	-200	10.3007	-200	11.1806	-200	11.2326	-200	10.5652	-200	11.7861
-199	9.99859	-199	11.2465	-199	10.5833	-199	10.2898	-199	11.1679	-199	11.2159	-199	10.5601	-199	11.7726
-198	9.98592	-198	11.2363	-198	10.5713	-198	10.279	-198	11.1552	-198	11.1992	-198	10.555	-198	11.7592
-197	9.97335	-197	11.2263	-197	10.5594	-197	10.2683	-197	11.1426	-197	11.1826	-197	10.5501	-197	11.7459
-196	9.96087	-196	11.2164	-196	10.5476	-196	10.2578	-196	11.1299	-196	11.1662	-196	10.5453	-196	11.7327
-195	9.9485	-195	11.2066	-195	10.5359	-195	10.2473	-195	11.1173	-195	11.1498	-195	10.5405	-195	11.7196
-194	9.93621	-194	11.197	-194	10.5243	-194	10.237	-194	11.1047	-194	11.1335	-194	10.5359	-194	11.7066
-193	9.92403	-193	11.1875	-193	10.5128	-193	10.2267	-193	11.0921	-193	11.1174	-193	10.5314	-193	11.6938
-192	9.91193	-192	11.178	-192	10.5014	-192	10.2166	-192	11.0796	-192	11.1013	-192	10.5271	-192	11.681
-191	9.89994	-191	11.1688	-191	10.4901	-191	10.2066	-191	11.067	-191	11.0853	-191	10.5228	-191	11.6684
-190	9.88805	-190	11.1596	-190	10.4789	-190	10.1966	-190	11.0545	-190	11.0694	-190	10.5187	-190	11.6559
-189	9.87625	-189	11.1506	-189	10.4678	-189	10.1868	-189	11.042	-189	11.0537	-189	10.5147	-189	11.6435
-188	9.86456	-188	11.1417	-188	10.4569	-188	10.1771	-188	11.0295	-188	11.038	-188	10.5108	-188	11.6312
-187	9.85298	-187	11.1329	-187	10.446	-187	10.1675	-187	11.017	-187	11.0225	-187	10.507	-187	11.619
-186	9.84152	-186	11.1242	-186	10.4352	-186	10.158	-186	11.0046	-186	11.0071	-186	10.5034	-186	11.6069
-185	9.83018	-185	11.1157	-185	10.4245	-185	10.1486	-185	10.9921	-185	10.9918	-185	10.4998	-185	11.595
-184	9.81896	-184	11.1073	-184	10.414	-184	10.1393	-184	10.9798	-184	10.9765	-184	10.4964	-184	11.5831
-183	9.80785	-183	11.099	-183	10.4035	-183	10.1301	-183	10.9674	-183	10.9614	-183	10.4931	-183	11.5714
-182	9.79688	-182	11.0909	-182	10.3931	-182	10.1211	-182	10.9551	-182	10.9465	-182	10.4899	-182	11.5598
-181	9.78603	-181	11.0829	-181	10.3829	-181	10.1121	-181	10.9428	-181	10.9316	-181	10.4869	-181	11.5483
-180	9.77532	-180	11.075	-180	10.3727	-180	10.1033	-180	10.9306	-180	10.9169	-180	10.4839	-180	11.537
-179	9.76473	-179	11.0673	-179	10.3627	-179	10.0946	-179	10.9184	-179	10.9022	-179	10.4811	-179	11.5257
-178	9.75426	-178	11.0597	-178	10.3528	-178	10.086	-178	10.9062	-178	10.8877	-178	10.4784	-178	11.5146
-177	9.74391	-177	11.0522	-177	10.343	-177	10.0775	-177	10.8941	-177	10.8734	-177	10.4758	-177	11.5037
-176	9.73368	-176	11.0449	-176	10.3333	-176	10.0692	-176	10.882	-176	10.8592	-176	10.4733	-176	11.4928
-175	9.72359	-175	11.0377	-175	10.3237	-175	10.0609	-175	10.87	-175	10.8451	-175	10.471	-175	11.4821
-174	9.71363	-174	11.0307	-174	10.3142	-174	10.0528	-174	10.858	-174	10.8311	-174	10.4687	-174	11.4715
-173	9.7038	-173	11.0238	-173	10.3049	-173	10.0448	-173	10.8461	-173	10.8172	-173	10.4666	-173	11.461
-172	9.6941	-172	11.017	-172	10.2956	-172	10.0369	-172	10.8342	-172	10.8035	-172	10.4646	-172	11.4506
-171	9.68455	-171	11.0103	-171	10.2865	-171	10.0292	-171	10.8223	-171	10.7899	-171	10.4628	-171	11.4404
-170	9.67512	-170	11.0039	-170	10.2775	-170	10.0215	-170	10.8105	-170	10.7764	-170	10.461	-170	11.4302
-169	9.66584	-169	10.9975	-169	10.2686	-169	10.014	-169	10.7988	-169	10.7631	-169	10.4594	-169	11.4202
-168	9.65671	-168	10.9913	-168	10.2598	-168	10.0066	-168	10.7871	-168	10.7499	-168	10.4579	-168	11.4104
-167	9.64771	-167	10.9852	-167	10.2511	-167	9.99933	-167	10.7755	-167	10.7368	-167	10.4565	-167	11.4006
-166	9.63887	-166	10.9793	-166	10.2426	-166	9.99218	-166	10.7639	-166	10.7239	-166	10.4553	-166	11.391
-165	9.63017	-165	10.9735	-165	10.2341	-165	9.98514	-165	10.7524	-165	10.7111	-165	10.4542	-165	11.3815
-164	9.62161	-164	10.9678	-164	10.2258	-164	9.97822	-164	10.7409	-164	10.6984	-164	10.4532	-164	11.3721
-163	9.61321	-163	10.9623	-163	10.2176	-163	9.97142	-163	10.7295	-163	10.6859	-163	10.4523	-163	11.3629
-162	9.60494	-162	10.9569	-162	10.2095	-162	9.96475	-162	10.7182	-162	10.6735	-162	10.4516	-162	11.3537
-161	9.59682	-161	10.9517	-161	10.2015	-161	9.95819	-161	10.707	-161	10.6613	-161	10.451	-161	11.3448
-160	9.58885	-160	10.9465	-160	10.1937	-160	9.95175	-160	10.6958	-160	10.6492	-160	10.4505	-160	11.3359
-159	9.58103	-159	10.9415	-159	10.186	-159	9.94543	-159	10.6846	-159	10.6372	-159	10.4502	-159	11.3272
-158	9.57335	-158	10.9367	-158	10.1784	-158	9.93924	-158	10.6736	-158	10.6254	-158	10.4499	-158	11.3186
-157	9.56582	-157	10.932	-157	10.1709	-157	9.93317	-157	10.6626	-157	10.6138	-157	10.4498	-157	11.3101
-156	9.55845	-156	10.9274	-156	10.1635	-156	9.92722	-156	10.6517	-156	10.6023	-156	10.4499	-156	11.3018
-155	9.55123	-155	10.9229	-155	10.1563	-155	9.9214	-155	10.6408	-155	10.5909	-155	10.45	-155	11.2936
-154	9.54419	-154	10.9186	-154	10.1491	-154	9.91569	-154	10.63	-154	10.5797	-154	10.4503	-154	11.2855
-153	9.53732	-153	10.9144	-153	10.1421	-153	9.91012	-153	10.6193	-153	10.5686	-153	10.4507	-153	11.2776
-152	9.5306	-152	10.9104	-152	10.1352	-152	9.90467	-152	10.6087	-152	10.5577	-152	10.4512	-152	11.2697
-151	9.52407	-151	10.9065	-151	10.1284	-151	9.89934	-151	10.5982	-151	10.5469	-151	10.4518	-151	11.262
-150	9.51769	-150	10.9027	-150	10.1218	-150	9.89413	-150	10.5878	-150	10.5363	-150	10.4526	-150	11.2545
-149	9.51147	-149	10.8991	-149	10.1152	-149	9.88905	-149	10.5774	-149	10.5258	-149	10.4535	-149	11.247
-148	9.50541	-148	10.8956	-148	10.1088	-148	9.88408	-148	10.5671	-148	10.5155	-148	10.4545	-148	11.2397
-147	9.49951	-147	10.8923	-147	10.1025	-147	9.87923	-147	10.5569	-147	10.5053	-147	10.4557	-147	11.2326
-146	9.49377	-146	10.8891	-146	10.0963	-146	9.87451	-146	10.5468	-146	10.4953	-146	10.4569	-146	11.2255
-145	9.48818	-145	10.886	-145	10.0902	-145	9.8699	-145	10.5368	-145	10.4854	-145	10.4583	-145	11.2186
-144	9.48275	-144	10.8831	-144	10.0843	-144	9.86542	-144	10.5268	-144	10.4757	-144	10.4598	-144	11.2118
-143	9.47748	-143	10.8803	-143	10.0785	-143	9.86106	-143	10.517	-143	10.4661	-143	10.4615	-143	11.2052
-142	9.47237	-142	10.8776	-142	10.0728	-142	9.85682	-142	10.5072	-142	10.4567	-142	10.4632	-142	11.1987
-141	9.46743	-141	10.8751	-141	10.0672	-141	9.85271	-141	10.4975	-141	10.4474	-141	10.4651	-141	11.1923
-140	9.46266	-140	10.8727	-140	10.0617	-140	9.84872	-140	10.4879	-140	10.4383	-140	10.4671	-140	11.1861
-139	9.45808	-139	10.8705	-139	10.0564	-139	9.84484	-139	10.4784	-139	10.4293	-139	10.4692	-139	11.18
-138	9.45366	-138	10.8683	-138	10.0511	-138	9.8411	-138	10.469	-138	10.4205	-138	10.4715	-138	11.174
-137	9.44939	-137	10.8663	-137	10.046	-137	9.83748	-137	10.4597	-137	10.4118	-137	10.4738	-137	11.1682
-136	9.44529	-136	10.8645	-136	10.041	-136	9.834	-136	10.4505	-136	10.4033	-136	10.4763	-136	11.1625
-135	9.44136	-135	10.8627	-135	10.0361	-135	9.83063	-135	10.4414	-135	10.3949	-135	10.4789	-135	11.1569
-134	9.43758	-134	10.8611	-134	10.0314	-134	9.82738	-134	10.4324	-134	10.3867	-134	10.4817	-134	11.1515
-133	9.43398	-133	10.8597	-133	10.0267	-133	9.82425	-133	10.4235	-133	10.3786	-133	10.4845	-133	11.1462
-132	9.43055	-132	10.8583	-132	10.0222	-132	9.82124	-132	10.4147	-132	10.3707	-132	10.4875	-132	11.141
-131	9.42728	-131	10.8571	-131	10.0178	-131	9.81834	-131	10.4059	-131	10.3629	-131	10.4906	-131	11.136
-130	9.42418	-130	10.856	-130	10.0135	-130	9.81556	-130	10.3973	-130	10.3553	-130	10.4938	-130	11.1311
-129	9.42125	-129	10.8551	-129	10.0093	-129	9.8129	-129	10.3887	-129	10.3478	-129	10.4971	-129	11.1263
-128	9.41848	-128	10.8542	-128	10.0052	-128	9.81035	-128	10.3803	-128	10.3405	-128	10.5006	-128	11.1217
-127	9.41589	-127	10.8535	-127	10.0013	-127	9.80791	-127	10.3719	-127	10.3334	-127	10.5041	-127	11.1172
-126	9.41346	-126	10.853	-126	9.99742	-126	9.80559	-126	10.3637	-126	10.3264	-126	10.5078	-126	11.1128
-125	9.4112	-125	10.8525	-125	9.99368	-125	9.80339	-125	10.3555	-125	10.3195	-125	10.5116	-125	11.1086
-124	9.40911	-124	10.8522	-124	9.99007	-124	9.80131	-124	10.3474	-124	10.3128	-124	10.5155	-124	11.1045
-123	9.40719	-123	10.852	-123	9.98657	-123	9.79934	-123	10.3395	-123	10.3063	-123	10.5195	-123	11.1006
-122	9.40545	-122	10.8519	-122	9.9832	-122	9.7975	-122	10.3316	-122	10.2999	-122	10.5236	-122	11.0968
-121	9.40388	-121	10.8519	-121	9.97995	-121	9.79577	-121	10.3239	-121	10.2936	-121	10.5279	-121	11.0931
-120	9.40248	-120	10.8521	-120	9.97681	-120	9.79415	-120	10.3162	-120	10.2876	-120	10.5322	-120	11.0895
-119	9.40125	-119	10.8524	-119	9.97377	-119	9.79265	-119	10.3087	-119	10.2816	-119	10.5367	-119	11.0861
-118	9.40018	-118	10.8528	-118	9.97085	-118	9.79125	-118	10.3012	-118	10.2759	-118	10.5412	-118	11.0828
-117	9.39928	-117	10.8534	-117	9.96805	-117	9.78997	-117	10.2939	-117	10.2702	-117	10.5459	-117	11.0796
-116	9.39856	-116	10.854	-116	9.96537	-116	9.7888	-116	10.2867	-116	10.2647	-116	10.5507	-116	11.0766
-115	9.398	-115	10.8548	-115	9.9628	-115	9.78773	-115	10.2795	-115	10.2594	-115	10.5555	-115	11.0737
-114	9.3976	-114	10.8557	-114	9.96034	-114	9.78677	-114	10.2725	-114	10.2542	-114	10.5605	-114	11.0709
-113	9.39738	-113	10.8567	-113	9.95798	-113	9.78592	-113	10.2656	-113	10.2492	-113	10.5656	-113	11.0683
-112	9.39733	-112	10.8579	-112	9.95573	-112	9.78516	-112	10.2588	-112	10.2443	-112	10.5708	-112	11.0658
-111	9.39745	-111	10.8591	-111	9.95359	-111	9.78451	-111	10.2521	-111	10.2395	-111	10.5761	-111	11.0634
-110	9.39775	-110	10.8604	-110	9.95155	-110	9.78397	-110	10.2454	-110	10.2349	-110	10.5816	-110	11.0611
-109	9.39823	-109	10.8619	-109	9.94961	-109	9.78354	-109	10.2389	-109	10.2305	-109	10.5871	-109	11.059
-108	9.39887	-108	10.8634	-108	9.94778	-108	9.7832	-108	10.2325	-108	10.2262	-108	10.5927	-108	11.057
-107	9.39967	-107	10.8651	-107	9.94607	-107	9.78296	-107	10.2262	-107	10.222	-107	10.5985	-107	11.0552
-106	9.40065	-106	10.8669	-106	9.94446	-106	9.78282	-106	10.2201	-106	10.218	-106	10.6043	-106	11.0535
-105	9.40181	-105	10.8687	-105	9.94298	-105	9.78278	-105	10.214	-105	10.2142	-105	10.6103	-105	11.0519
-104	9.40313	-104	10.8707	-104	9.9416	-104	9.78284	-104	10.208	-104	10.2105	-104	10.6163	-104	11.0504
-103	9.40462	-103	10.8728	-103	9.94032	-103	9.783	-103	10.2021	-103	10.2069	-103	10.6224	-103	11.0491
-102	9.40627	-102	10.875	-102	9.93914	-102	9.78326	-102	10.1964	-102	10.2034	-102	10.6286	-102	11.0479
-101	9.40809	-101	10.8772	-101	9.93807	-101	9.78362	-101	10.1908	-101	10.2001	-101	10.6349	-101	11.0468
-100	9.41007	-100	10.8796	-100	9.93709	-100	9.78407	-100	10.1852	-100	10.197	-100	10.6413	-100	11.0459
-99	9.41223	-99	10.8821	-99	9.93622	-99	9.78462	-99	10.1798	-99	10.194	-99	10.6478	-99	11.0451
-98	9.41456	-98	10.8847	-98	9.93544	-98	9.78527	-98	10.1745	-98	10.1912	-98	10.6544	-98	11.0444
-97	9.41705	-97	10.8874	-97	9.93476	-97	9.78602	-97	10.1692	-97	10.1885	-97	10.6611	-97	11.0438
-96	9.41971	-96	10.8902	-96	9.93418	-96	9.78686	-96	10.1641	-96	10.1859	-96	10.6679	-96	11.0434
-95	9.42253	-95	10.893	-95	9.9337	-95	9.78778	-95	10.1591	-95	10.1835	-95	10.6748	-95	11.0431
-94	9.42552	-94	10.896	-94	9.93331	-94	9.7888	-94	10.1542	-94	10.1812	-94	10.6817	-94	11.0429
-93	9.42867	-93	10.899	-93	9.93301	-93	9.78991	-93	10.1493	-93	10.1791	-93	10.6888	-93	11.0428
-92	9.43199	-92	10.9022	-92	9.93281	-92	9.7911	-92	10.1446	-92	10.1771	-92	10.6959	-92	11.0429
-91	9.43548	-91	10.9054	-91	9.93269	-91	9.79238	-91	10.14	-91	10.1752	-91	10.7031	-91	11.0431
-90	9.43914	-90	10.9087	-90	9.93267	-90	9.79373	-90	10.1355	-90	10.1735	-90	10.7104	-90	11.0434
-89	9.44295	-89	10.9122	-89	9.93275	-89	9.79519	-89	10.1311	-89	10.1719	-89	10.7177	-89	11.0439
-88	9.44691	-88	10.9156	-88	9.93292	-88	9.79672	-88	10.1268	-88	10.1704	-88	10.7252	-88	11.0444
-87	9.45103	-87	10.9192	-87	9.93319	-87	9.79833	-87	10.1226	-87	10.1691	-87	10.7327	-87	11.0451
-86	9.45531	-86	10.9229	-86	9.93356	-86	9.80003	-86	10.1185	-86	10.1679	-86	10.7404	-86	11.0459
-85	9.45974	-85	10.9266	-85	9.93402	-85	9.80179	-85	10.1145	-85	10.1668	-85	10.7481	-85	11.0468
-84	9.46435	-84	10.9305	-84	9.93458	-84	9.80364	-84	10.1106	-84	10.1659	-84	10.7558	-84	11.0479
-83	9.46911	-83	10.9344	-83	9.93522	-83	9.80556	-83	10.1068	-83	10.1651	-83	10.7637	-83	11.049
-82	9.47403	-82	10.9384	-82	9.93596	-82	9.80756	-82	10.1031	-82	10.1645	-82	10.7716	-82	11.0503
-81	9.4791	-81	10.9424	-81	9.93679	-81	9.80963	-81	10.0995	-81	10.164	-81	10.7796	-81	11.0517
-80	9.48433	-80	10.9465	-80	9.9377	-80	9.81178	-80	10.0961	-80	10.1636	-80	10.7876	-80	11.0532
-79	9.48971	-79	10.9507	-79	9.9387	-79	9.81399	-79	10.0927	-79	10.1633	-79	10.7957	-79	11.0548
-78	9.49525	-78	10.955	-78	9.93979	-78	9.81628	-78	10.0894	-78	10.1631	-78	10.8039	-78	11.0566
-77	9.50095	-77	10.9593	-77	9.94097	-77	9.81863	-77	10.0863	-77	10.1631	-77	10.8122	-77	11.0584
-76	9.50679	-76	10.9637	-76	9.94224	-76	9.82105	-76	10.0832	-76	10.1632	-76	10.8205	-76	11.0604
-75	9.51279	-75	10.9682	-75	9.94358	-75	9.82353	-75	10.0802	-75	10.1635	-75	10.8288	-75	11.0625
-74	9.51896	-74	10.9727	-74	9.945	-74	9.82608	-74	10.0774	-74	10.1638	-74	10.8373	-74	11.0647
-73	9.52528	-73	10.9773	-73	9.94651	-73	9.82868	-73	10.0746	-73	10.1643	-73	10.8458	-73	11.067
-72	9.53173	-72	10.982	-72	9.94809	-72	9.83136	-72	10.0719	-72	10.1649	-72	10.8543	-72	11.0694
-71	9.53833	-71	10.9867	-71	9.94976	-71	9.8341	-71	10.0694	-71	10.1656	-71	10.8629	-71	11.0719
-70	9.54507	-70	10.9915	-70	9.9515	-70	9.8369	-70	10.0669	-70	10.1664	-70	10.8716	-70	11.0746
-69	9.55195	-69	10.9964	-69	9.95332	-69	9.83976	-69	10.0645	-69	10.1674	-69	10.8804	-69	11.0773
-68	9.55897	-68	11.0013	-68	9.95521	-68	9.84268	-68	10.0622	-68	10.1685	-68	10.8892	-68	11.0802
-67	9.56613	-67	11.0062	-67	9.95716	-67	9.84566	-67	10.06	-67	10.1697	-67	10.898	-67	11.0832
-66	9.57343	-66	11.0113	-66	9.95919	-66	9.84869	-66	10.0579	-66	10.171	-66	10.907	-66	11.0863
-65	9.58087	-65	11.0163	-65	9.96129	-65	9.85178	-65	10.0559	-65	10.1724	-65	10.9159	-65	11.0895
-64	9.58845	-64	11.0215	-64	9.96348	-64	9.85492	-64	10.054	-64	10.174	-64	10.9249	-64	11.0928
-63	9.59615	-63	11.0266	-63	9.96572	-63	9.85811	-63	10.0522	-63	10.1756	-63	10.934	-63	11.0962
-62	9.60399	-62	11.0318	-62	9.96804	-62	9.86136	-62	10.0504	-62	10.1774	-62	10.9431	-62	11.0997
-61	9.61196	-61	11.0371	-61	9.97043	-61	9.86466	-61	10.0488	-61	10.1793	-61	10.9522	-61	11.1033
-60	9.62007	-60	11.0424	-60	9.9729	-60	9.868	-60	10.0472	-60	10.1812	-60	10.9614	-60	11.107
-59	9.62831	-59	11.0477	-59	9.97545	-59	9.87139	-59	10.0457	-59	10.1833	-59	10.9707	-59	11.1108
-58	9.63668	-58	11.0531	-58	9.97805	-58	9.87482	-58	10.0443	-58	10.1855	-58	10.98	-58	11.1147
-57	9.64519	-57	11.0585	-57	9.98073	-57	9.8783	-57	10.043	-57	10.1878	-57	10.9893	-57	11.1187
-56	9.65384	-56	11.064	-56	9.98346	-56	9.88181	-56	10.0418	-56	10.1902	-56	10.9987	-56	11.1228
-55	9.66261	-55	11.0695	-55	9.98625	-55	9.88536	-55	10.0406	-55	10.1927	-55	11.0081	-55	11.127
-54	9.6715	-54	11.075	-54	9.98909	-54	9.88895	-54	10.0396	-54	10.1953	-54	11.0176	-54	11.1313
-53	9.68051	-53	11.0806	-53	9.992	-53	9.89257	-53	10.0386	-53	10.198	-53	11.0271	-53	11.1357
-52	9.68965	-52	11.0861	-52	9.99498	-52	9.89622	-52	10.0377	-52	10.2008	-52	11.0367	-52	11.1402
-51	9.69892	-51	11.0918	-51	9.99801	-51	9.8999	-51	10.0368	-51	10.2037	-51	11.0462	-51	11.1447
-50	9.70832	-50	11.0974	-50	10.0011	-50	9.90363	-50	10.0361	-50	10.2066	-50	11.0559	-50	11.1494
-49	9.71783	-49	11.1031	-49	10.0043	-49	9.90739	-49	10.0354	-49	10.2097	-49	11.0655	-49	11.1541
-48	9.72746	-48	11.1088	-48	10.0075	-48	9.91118	-48	10.0348	-48	10.2129	-48	11.0752	-48	11.1589
-47	9.73721	-47	11.1145	-47	10.0107	-47	9.91499	-47	10.0343	-47	10.2162	-47	11.0849	-47	11.1638
-46	9.7471	-46	11.1203	-46	10.0141	-46	9.91883	-46	10.0339	-46	10.2196	-46	11.0947	-46	11.1688
-45	9.75711	-45	11.126	-45	10.0174	-45	9.92271	-45	10.0335	-45	10.223	-45	11.1044	-45	11.1739
-44	9.76724	-44	11.1318	-44	10.0208	-44	9.92662	-44	10.0332	-44	10.2266	-44	11.1143	-44	11.1791
-43	9.77748	-43	11.1376	-43	10.0243	-43	9.93056	-43	10.033	-43	10.2302	-43	11.1241	-43	11.1843
-42	9.78784	-42	11.1434	-42	10.0278	-42	9.93451	-42	10.0328	-42	10.2339	-42	11.1339	-42	11.1897
-41	9.79832	-41	11.1493	-41	10.0314	-41	9.93848	-41	10.0328	-41	10.2377	-41	11.1438	-41	11.1951
-40	9.80891	-40	11.1551	-40	10.035	-40	9.94247	-40	10.0328	-40	10.2416	-40	11.1537	-40	11.2005
-39	9.81961	-39	11.1609	-39	10.0386	-39	9.94647	-39	10.0328	-39	10.2456	-39	11.1636	-39	11.2061
-38	9.83041	-38	11.1668	-38	10.0423	-38	9.95048	-38	10.033	-38	10.2496	-38	11.1736	-38	11.2117
-37	9.84131	-37	11.1727	-37	10.046	-37	9.9545	-37	10.0332	-37	10.2537	-37	11.1835	-37	11.2174
-36	9.85231	-36	11.1786	-36	10.0497	-36	9.95853	-36	10.0335	-36	10.2579	-36	11.1935	-36	11.2232
-35	9.86341	-35	11.1844	-35	10.0535	-35	9.96257	-35	10.0338	-35	10.2622	-35	11.2035	-35	11.229
-34	9.87462	-34	11.1903	-34	10.0574	-34	9.96662	-34	10.0342	-34	10.2665	-34	11.2135	-34	11.235
-33	9.88593	-33	11.1962	-33	10.0612	-33	9.97068	-33	10.0347	-33	10.2709	-33	11.2235	-33	11.241
-32	9.89735	-32	11.2022	-32	10.0651	-32	9.97473	-32	10.0352	-32	10.2754	-32	11.2335	-32	11.247
-31	9.90887	-31	11.2081	-31	10.0691	-31	9.97879	-31	10.0358	-31	10.2799	-31	11.2435	-31	11.2532
-30	9.92048	-30	11.214	-30	10.073	-30	9.98286	-30	10.0364	-30	10.2846	-30	11.2536	-30	11.2594
-29	9.93218	-29	11.2199	-29	10.077	-29	9.98692	-29	10.0371	-29	10.2893	-29	11.2636	-29	11.2657
-28	9.94398	-28	11.2258	-28	10.0811	-28	9.99099	-28	10.0379	-28	10.294	-28	11.2736	-28	11.272
-27	9.95588	-27	11.2317	-27	10.0851	-27	9.99504	-27	10.0387	-27	10.2988	-27	11.2837	-27	11.2784
-26	9.96787	-26	11.2376	-26	10.0892	-26	9.9991	-26	10.0396	-26	10.3037	-26	11.2937	-26	11.2848
-25	9.97996	-25	11.2436	-25	10.0933	-25	10.0032	-25	10.0405	-25	10.3086	-25	11.3037	-25	11.2913
-24	9.99215	-24	11.2494	-24	10.0975	-24	10.0072	-24	10.0415	-24	10.3135	-24	11.3138	-24	11.2979
-23	10.0044	-23	11.2553	-23	10.1017	-23	10.0112	-23	10.0425	-23	10.3186	-23	11.3238	-23	11.3045
-22	10.0168	-22	11.2612	-22	10.1059	-22	10.0153	-22	10.0436	-22	10.3236	-22	11.3338	-22	11.3111
-21	10.0293	-21	11.2671	-21	10.1101	-21	10.0193	-21	10.0448	-21	10.3287	-21	11.3438	-21	11.3178
-20	10.0418	-20	11.2729	-20	10.1144	-20	10.0233	-20	10.0459	-20	10.3339	-20	11.3538	-20	11.3246
-19	10.0544	-19	11.2788	-19	10.1187	-19	10.0273	-19	10.0472	-19	10.3391	-19	11.3638	-19	11.3314
-18	10.0671	-18	11.2846	-18	10.123	-18	10.0312	-18	10.0484	-18	10.3444	-18	11.3738	-18	11.3383
-17	10.0799	-17	11.2904	-17	10.1273	-17	10.0352	-17	10.0497	-17	10.3497	-17	11.3838	-17	11.3452
-16	10.0928	-16	11.2962	-16	10.1317	-16	10.0392	-16	10.0511	-16	10.355	-16	11.3938	-16	11.3521
-15	10.1057	-15	11.302	-15	10.136	-15	10.0431	-15	10.0525	-15	10.3604	-15	11.4037	-15	11.3591
-14	10.1188	-14	11.3077	-14	10.1404	-14	10.047	-14	10.0539	-14	10.3659	-14	11.4137	-14	11.3662
-13	10.1318	-13	11.3134	-13	10.1448	-13	10.0509	-13	10.0554	-13	10.3713	-13	11.4236	-13	11.3732
-12	10.145	-12	11.3192	-12	10.1492	-12	10.0547	-12	10.0569	-12	10.3768	-12	11.4336	-12	11.3803
-11	10.1583	-11	11.3248	-11	10.1537	-11	10.0585	-11	10.0585	-11	10.3824	-11	11.4435	-11	11.3875
-10	10.1716	-10	11.3305	-10	10.1581	-10	10.0623	-10	10.0601	-10	10.388	-10	11.4534	-10	11.3947
-9	10.185	-9	11.3361	-9	10.1626	-9	10.0661	-9	10.0617	-9	10.3936	-9	11.4632	-9	11.4018
-8	10.1984	-8	11.3417	-8	10.167	-8	10.0698	-8	10.0634	-8	10.3992	-8	11.4731	-8	11.4091
-7	10.2119	-7	11.3473	-7	10.1715	-7	10.0735	-7	10.065	-7	10.4049	-7	11.4829	-7	11.4163
-6	10.2255	-6	11.3528	-6	10.1759	-6	10.0771	-6	10.0667	-6	10.4106	-6	11.4927	-6	11.4236
-5	10.2392	-5	11.3583	-5	10.1804	-5	10.0807	-5	10.0685	-5	10.4164	-5	11.5025	-5	11.4309
-4	10.2529	-4	11.3638	-4	10.1849	-4	10.0843	-4	10.0703	-4	10.4221	-4	11.5123	-4	11.4382
-3	10.2666	-3	11.3692	-3	10.1894	-3	10.0878	-3	10.0721	-3	10.4279	-3	11.522	-3	11.4456
-2	10.2804	-2	11.3747	-2	10.1939	-2	10.0913	-2	10.0739	-2	10.4337	-2	11.5318	-2	11.4529
-1	10.2943	-1	11.38	-1	10.1984	-1	10.0947	-1	10.0757	-1	10.4395	-1	11.5414	-1	11.4603
0	10.3082	0	11.3854	0	10.2029	0	10.0981	0	10.0776	0	10.4453	0	11.5511	0	11.4677
1	10.3222	1	11.3907	1	10.2074	1	10.1015	1	10.0795	1	10.4512	1	11.5607	1	11.4751
2	10.3362	2	11.3959	2	10.2119	2	10.1048	2	10.0815	2	10.4571	2	11.5703	2	11.4825
3	10.3502	3	11.4011	3	10.2164	3	10.108	3	10.0834	3	10.4629	3	11.5798	3	11.4899
4	10.3643	4	11.4063	4	10.2209	4	10.1112	4	10.0854	4	10.4688	4	11.5893	4	11.4973
5	10.3785	5	11.4115	5	10.2254	5	10.1144	5	10.0874	5	10.4747	5	11.5988	5	11.5047
6	10.3927	6	11.4165	6	10.2299	6	10.1174	6	10.0894	6	10.4806	6	11.6082	6	11.5121
7	10.4069	7	11.4216	7	10.2344	7	10.1205	7	10.0914	7	10.4865	7	11.6176	7	11.5195
8	10.4212	8	11.4266	8	10.2389	8	10.1234	8	10.0934	8	10.4924	8	11.627	8	11.5269
9	10.4355	9	11.4315	9	10.2434	9	10.1263	9	10.0955	9	10.4983	9	11.6363	9	11.5344
10	10.4499	10	11.4364	10	10.2478	10	10.1292	10	10.0975	10	10.5042	10	11.6456	10	11.5418
11	10.4643	11	11.4413	11	10.2523	11	10.132	11	10.0996	11	10.5101	11	11.6548	11	11.5492
12	10.4788	12	11.4461	12	10.2567	12	10.1347	12	10.1017	12	10.516	12	11.6639	12	11.5566
13	10.4933	13	11.4509	13	10.2611	13	10.1374	13	10.1038	13	10.5219	13	11.6731	13	11.564
14	10.5078	14	11.4556	14	10.2656	14	10.14	14	10.1059	14	10.5278	14	11.6821	14	11.5714
15	10.5224	15	11.4603	15	10.2699	15	10.1425	15	10.108	15	10.5336	15	11.6911	15	11.5788
16	10.537	16	11.4649	16	10.2743	16	10.145	16	10.1101	16	10.5395	16	11.7001	16	11.5861
17	10.5516	17	11.4694	17	10.2787	17	10.1473	17	10.1123	17	10.5454	17	11.709	17	11.5935
18	10.5663	18	11.474	18	10.283	18	10.1496	18	10.1144	18	10.5512	18	11.7179	18	11.6008
19	10.5809	19	11.4784	19	10.2873	19	10.1519	19	10.1165	19	10.5571	19	11.7267	19	11.6081
20	10.5956	20	11.4828	20	10.2916	20	10.1541	20	10.1187	20	10.5629	20	11.7354	20	11.6154
21	10.6104	21	11.4872	21	10.2959	21	10.1562	21	10.1208	21	10.5688	21	11.7441	21	11.6226
22	10.6251	22	11.4915	22	10.3002	22	10.1582	22	10.123	22	10.5746	22	11.7527	22	11.6298
23	10.6399	23	11.4957	23	10.3044	23	10.1601	23	10.1251	23	10.5804	23	11.7612	23	11.637
24	10.6547	24	11.4999	24	10.3086	24	10.162	24	10.1273	24	10.5861	24	11.7697	24	11.6442
25	10.6696	25	11.5041	25	10.3128	25	10.1638	25	10.1294	25	10.5919	25	11.7781	25	11.6513
26	10.6844	26	11.5082	26	10.317	26	10.1654	26	10.1315	26	10.5976	26	11.7865	26	11.6584
27	10.6993	27	11.5122	27	10.3211	27	10.1671	27	10.1337	27	10.6033	27	11.7948	27	11.6655
28	10.7141	28	11.5161	28	10.3252	28	10.1686	28	10.1358	28	10.609	28	11.803	28	11.6725
29	10.729	29	11.52	29	10.3293	29	10.17	29	10.1379	29	10.6146	29	11.8111	29	11.6795
30	10.7439	30	11.5239	30	10.3333	30	10.1713	30	10.14	30	10.6202	30	11.8192	30	11.6864
31	10.7588	31	11.5277	31	10.3373	31	10.1726	31	10.1421	31	10.6258	31	11.8272	31	11.6933
32	10.7738	32	11.5314	32	10.3413	32	10.1737	32	10.1442	32	10.6314	32	11.8351	32	11.7001
33	10.7887	33	11.535	33	10.3453	33	10.1748	33	10.1463	33	10.6369	33	11.843	33	11.7069
34	10.8036	34	11.5386	34	10.3492	34	10.1758	34	10.1484	34	10.6424	34	11.8508	34	11.7136
35	10.8185	35	11.5422	35	10.3531	35	10.1766	35	10.1505	35	10.6478	35	11.8585	35	11.7203
36	10.8335	36	11.5457	36	10.3569	36	10.1774	36	10.1525	36	10.6532	36	11.8661	36	11.7269
37	10.8484	37	11.5491	37	10.3607	37	10.1781	37	10.1546	37	10.6586	37	11.8737	37	11.7335
38	10.8633	38	11.5524	38	10.3645	38	10.1787	38	10.1566	38	10.6639	38	11.8812	38	11.74
39	10.8782	39	11.5557	39	10.3683	39	10.1792	39	10.1586	39	10.6692	39	11.8886	39	11.7464
40	10.8932	40	11.559	40	10.372	40	10.1795	40	10.1605	40	10.6744	40	11.8959	40	11.7528
41	10.9081	41	11.5621	41	10.3756	41	10.1798	41	10.1625	41	10.6796	41	11.9031	41	11.7591
42	10.923	42	11.5652	42	10.3793	42	10.18	42	10.1645	42	10.6848	42	11.9102	42	11.7653
43	10.9379	43	11.5683	43	10.3829	43	10.18	43	10.1664	43	10.6899	43	11.9172	43	11.7715
44	10.9528	44	11.5712	44	10.3864	44	10.18	44	10.1683	44	10.6949	44	11.9242	44	11.7776
45	10.9677	45	11.5741	45	10.3899	45	10.1798	45	10.1702	45	10.6999	45	11.931	45	11.7836
46	10.9825	46	11.5769	46	10.3934	46	10.1796	46	10.1721	46	10.7048	46	11.9378	46	11.7896
47	10.9974	47	11.5797	47	10.3968	47	10.1792	47	10.1739	47	10.7097	47	11.9445	47	11.7955
48	11.0123	48	11.5824	48	10.4002	48	10.1788	48	10.1757	48	10.7145	48	11.9511	48	11.8013
49	11.0271	49	11.585	49	10.4035	49	10.1782	49	10.1775	49	10.7193	49	11.9576	49	11.807
50	11.0419	50	11.5876	50	10.4068	50	10.1775	50	10.1793	50	10.724	50	11.9639	50	11.8127
51	11.0567	51	11.5901	51	10.41	51	10.1767	51	10.181	51	10.7286	51	11.9702	51	11.8182
52	11.0715	52	11.5925	52	10.4132	52	10.1758	52	10.1827	52	10.7332	52	11.9764	52	11.8237
53	11.0863	53	11.5948	53	10.4164	53	10.1747	53	10.1844	53	10.7377	53	11.9826	53	11.8291
54	11.101	54	11.5971	54	10.4194	54	10.1736	54	10.1861	54	10.7422	54	11.9886	54	11.8344
55	11.1157	55	11.5994	55	10.4225	55	10.1723	55	10.1877	55	10.7466	55	11.9945	55	11.8396
56	11.1304	56	11.6015	56	10.4255	56	10.1709	56	10.1893	56	10.7509	56	12.0003	56	11.8448
57	11.1451	57	11.6036	57	10.4284	57	10.1694	57	10.1908	57	10.7551	57	12.0061	57	11.8498
58	11.1597	58	11.6056	58	10.4313	58	10.1678	58	10.1923	58	10.7593	58	12.0117	58	11.8548
59	11.1744	59	11.6076	59	10.4341	59	10.166	59	10.1938	59	10.7634	59	12.0172	59	11.8596
60	11.1889	60	11.6095	60	10.4369	60	10.1641	60	10.1953	60	10.7675	60	12.0227	60	11.8644
61	11.2035	61	11.6113	61	10.4396	61	10.1621	61	10.1967	61	10.7715	61	12.028	61	11.869
62	11.218	62	11.613	62	10.4423	62	10.16	62	10.1981	62	10.7754	62	12.0332	62	11.8736
63	11.2325	63	11.6147	63	10.4449	63	10.1577	63	10.1995	63	10.7792	63	12.0383	63	11.8781
64	11.247	64	11.6163	64	10.4475	64	10.1554	64	10.2008	64	10.783	64	12.0433	64	11.8824
65	11.2614	65	11.6178	65	10.45	65	10.1528	65	10.2021	65	10.7867	65	12.0482	65	11.8867
66	11.2758	66	11.6193	66	10.4524	66	10.1502	66	10.2033	66	10.7903	66	12.053	66	11.8908
67	11.2902	67	11.6207	67	10.4548	67	10.1475	67	10.2046	67	10.7938	67	12.0577	67	11.8949
68	11.3045	68	11.622	68	10.4571	68	10.1446	68	10.2057	68	10.7973	68	12.0622	68	11.8988
69	11.3188	69	11.6232	69	10.4594	69	10.1416	69	10.2069	69	10.8006	69	12.0667	69	11.9026
70	11.333	70	11.6244	70	10.4616	70	10.1384	70	10.2079	70	10.8039	70	12.071	70	11.9063
71	11.3471	71	11.6255	71	10.4637	71	10.1351	71	10.209	71	10.8072	71	12.0753	71	11.9099
72	11.3613	72	11.6265	72	10.4658	72	10.1317	72	10.21	72	10.8103	72	12.0794	72	11.9134
73	11.3753	73	11.6275	73	10.4678	73	10.1282	73	10.2109	73	10.8134	73	12.0834	73	11.9168
74	11.3894	74	11.6284	74	10.4698	74	10.1245	74	10.2118	74	10.8164	74	12.0872	74	11.92
75	11.4033	75	11.6292	75	10.4717	75	10.1207	75	10.2127	75	10.8193	75	12.091	75	11.9232
76	11.4173	76	11.63	76	10.4735	76	10.1167	76	10.2135	76	10.8221	76	12.0947	76	11.9262
77	11.4311	77	11.6307	77	10.4753	77	10.1126	77	10.2143	77	10.8249	77	12.0982	77	11.9291
78	11.445	78	11.6313	78	10.477	78	10.1084	78	10.2151	78	10.8275	78	12.1017	78	11.9319
79	11.4587	79	11.6318	79	10.4786	79	10.1041	79	10.2158	79	10.8301	79	12.105	79	11.9346
80	11.4724	80	11.6323	80	10.4802	80	10.0996	80	10.2164	80	10.8325	80	12.1081	80	11.9372
81	11.4861	81	11.6327	81	10.4818	81	10.095	81	10.217	81	10.8349	81	12.1112	81	11.9396
82	11.4997	82	11.633	82	10.4832	82	10.0902	82	10.2176	82	10.8372	82	12.1141	82	11.942
83	11.5132	83	11.6332	83	10.4846	83	10.0853	83	10.2181	83	10.8394	83	12.117	83	11.9442
84	11.5266	84	11.6334	84	10.4859	84	10.0803	84	10.2186	84	10.8415	84	12.1196	84	11.9462
85	11.54	85	11.6335	85	10.4872	85	10.0752	85	10.219	85	10.8435	85	12.1222	85	11.9482
86	11.5534	86	11.6336	86	10.4884	86	10.0699	86	10.2194	86	10.8454	86	12.1247	86	11.95
87	11.5666	87	11.6336	87	10.4895	87	10.0645	87	10.2198	87	10.8472	87	12.127	87	11.9517
88	11.5798	88	11.6335	88	10.4906	88	10.0589	88	10.22	88	10.8489	88	12.1292	88	11.9532
89	11.593	89	11.6333	89	10.4916	89	10.0532	89	10.2203	89	10.8506	89	12.1313	89	11.9547
90	11.606	90	11.633	90	10.4925	90	10.0473	90	10.2205	90	10.8521	90	12.1333	90	11.956
91	11.6191	91	11.6327	91	10.4934	91	10.0414	91	10.2206	91	10.8535	91	12.1352	91	11.9572
92	11.632	92	11.6323	92	10.4942	92	10.0352	92	10.2207	92	10.8549	92	12.1369	92	11.9582
93	11.6449	93	11.6318	93	10.4949	93	10.029	93	10.2207	93	10.8561	93	12.1385	93	11.9591
94	11.6577	94	11.6313	94	10.4956	94	10.0226	94	10.2207	94	10.8572	94	12.14	94	11.9599
95	11.6704	95	11.6307	95	10.4962	95	10.016	95	10.2206	95	10.8583	95	12.1413	95	11.9605
96	11.6831	96	11.63	96	10.4967	96	10.0094	96	10.2204	96	10.8592	96	12.1425	96	11.961
97	11.6957	97	11.6292	97	10.4972	97	10.0025	97	10.2203	97	10.86	97	12.1436	97	11.9614
98	11.7081	98	11.6284	98	10.4976	98	9.99558	98	10.22	98	10.8607	98	12.1446	98	11.9616
99	11.7206	99	11.6275	99	10.4979	99	9.98848	99	10.2197	99	10.8614	99	12.1455	99	11.9618
100	11.7329	100	11.6265	100	10.4982	100	9.98124	100	10.2194	100	10.8619	100	12.1462	100	11.9617
101	11.7451	101	11.6255	101	10.4983	101	9.97386	101	10.219	101	10.8623	101	12.1468	101	11.9616
102	11.7573	102	11.6244	102	10.4985	102	9.96633	102	10.2186	102	10.8626	102	12.1473	102	11.9613
103	11.7694	103	11.6232	103	10.4985	103	9.95868	103	10.2181	103	10.8628	103	12.1477	103	11.9609
104	11.7813	104	11.622	104	10.4985	104	9.95089	104	10.2175	104	10.8629	104	12.1479	104	11.9603
105	11.7933	105	11.6207	105	10.4985	105	9.94295	105	10.2169	105	10.8629	105	12.148	105	11.9596
106	11.8051	106	11.6193	106	10.4983	106	9.93488	106	10.2162	106	10.8628	106	12.148	106	11.9588
107	11.8168	107	11.6179	107	10.4981	107	9.92666	107	10.2155	107	10.8626	107	12.1479	107	11.9578
108	11.8285	108	11.6164	108	10.4979	108	9.9183	108	10.2147	108	10.8622	108	12.1476	108	11.9567
109	11.84	109	11.6148	109	10.4975	109	9.90981	109	10.2139	109	10.8618	109	12.1473	109	11.9554
110	11.8515	110	11.6131	110	10.4971	110	9.90117	110	10.213	110	10.8612	110	12.1468	110	11.9541
111	11.8628	111	11.6114	111	10.4967	111	9.89239	111	10.212	111	10.8606	111	12.1461	111	11.9526
112	11.8741	112	11.6096	112	10.4961	112	9.88348	112	10.211	112	10.8598	112	12.1454	112	11.9509
113	11.8853	113	11.6077	113	10.4955	113	9.87444	113	10.2099	113	10.859	113	12.1445	113	11.9491
114	11.8963	114	11.6058	114	10.4948	114	9.86526	114	10.2088	114	10.858	114	12.1435	114	11.9472
115	11.9073	115	11.6037	115	10.4941	115	9.85594	115	10.2076	115	10.8569	115	12.1424	115	11.9451
116	11.9182	116	11.6017	116	10.4933	116	9.84649	116	10.2064	116	10.8557	116	12.1412	116	11.943
117	11.929	117	11.5995	117	10.4924	117	9.8369	117	10.2051	117	10.8545	117	12.1398	117	11.9406
118	11.9397	118	11.5973	118	10.4914	118	9.82719	118	10.2038	118	10.8531	118	12.1384	118	11.9382
119	11.9503	119	11.595	119	10.4904	119	9.81734	119	10.2023	119	10.8516	119	12.1368	119	11.9356
120	11.9608	120	11.5926	120	10.4893	120	9.80735	120	10.2009	120	10.8499	120	12.135	120	11.9329
121	11.9712	121	11.5901	121	10.4882	121	9.79725	121	10.1994	121	10.8482	121	12.1332	121	11.93
122	11.9815	122	11.5876	122	10.487	122	9.787	122	10.1978	122	10.8464	122	12.1313	122	11.927
123	11.9917	123	11.585	123	10.4857	123	9.77663	123	10.1961	123	10.8444	123	12.1292	123	11.9239
124	12.0018	124	11.5824	124	10.4843	124	9.76612	124	10.1944	124	10.8424	124	12.127	124	11.9207
125	12.0118	125	11.5797	125	10.4829	125	9.75548	125	10.1927	125	10.8402	125	12.1247	125	11.9173
126	12.0217	126	11.5768	126	10.4814	126	9.74471	126	10.1909	126	10.838	126	12.1223	126	11.9138
127	12.0315	127	11.574	127	10.4799	127	9.7338	127	10.189	127	10.8356	127	12.1198	127	11.9102
128	12.0411	128	11.571	128	10.4782	128	9.72276	128	10.1871	128	10.8331	128	12.1172	128	11.9064
129	12.0507	129	11.568	129	10.4765	129	9.7116	129	10.1851	129	10.8305	129	12.1144	129	11.9025
130	12.0601	130	11.5649	130	10.4748	130	9.7003	130	10.1831	130	10.8279	130	12.1116	130	11.8985
131	12.0695	131	11.5617	131	10.4729	131	9.68888	131	10.181	131	10.8251	131	12.1086	131	11.8944
132	12.0787	132	11.5585	132	10.4711	132	9.67734	132	10.1789	132	10.8222	132	12.1055	132	11.8901
133	12.0878	133	11.5552	133	10.4691	133	9.66566	133	10.1767	133	10.8192	133	12.1023	133	11.8857
134	12.0968	134	11.5518	134	10.4671	134	9.65387	134	10.1744	134	10.816	134	12.099	134	11.8812
135	12.1056	135	11.5484	135	10.4651	135	9.64195	135	10.1721	135	10.8128	135	12.0956	135	11.8766
136	12.1144	136	11.5449	136	10.4629	136	9.62991	136	10.1698	136	10.8095	136	12.0921	136	11.8719
137	12.123	137	11.5413	137	10.4607	137	9.61776	137	10.1673	137	10.8061	137	12.0884	137	11.867
138	12.1315	138	11.5376	138	10.4585	138	9.60549	138	10.1649	138	10.8025	138	12.0847	138	11.862
139	12.1399	139	11.5339	139	10.4561	139	9.59309	139	10.1624	139	10.7988	139	12.0808	139	11.8569
140	12.1482	140	11.5301	140	10.4538	140	9.58058	140	10.1598	140	10.7951	140	12.0769	140	11.8517
141	12.1564	141	11.5262	141	10.4513	141	9.56795	141	10.1572	141	10.7912	141	12.0728	141	11.8464
142	12.1644	142	11.5223	142	10.4488	142	9.55521	142	10.1545	142	10.7872	142	12.0686	142	11.8409
143	12.1723	143	11.5183	143	10.4462	143	9.54235	143	10.1518	143	10.7831	143	12.0643	143	11.8354
144	12.1801	144	11.5142	144	10.4436	144	9.52937	144	10.149	144	10.779	144	12.0599	144	11.8297
145	12.1878	145	11.51	145	10.4409	145	9.51628	145	10.1462	145	10.7747	145	12.0554	145	11.824
146	12.1953	146	11.5058	146	10.4382	146	9.50308	146	10.1433	146	10.7703	146	12.0508	146	11.8181
147	12.2027	147	11.5015	147	10.4353	147	9.48975	147	10.1404	147	10.7658	147	12.0461	147	11.8121
148	12.21	148	11.4971	148	10.4325	148	9.47633	148	10.1374	148	10.7612	148	12.0413	148	11.806
149	12.2172	149	11.4927	149	10.4295	149	9.4628	149	10.1344	149	10.7565	149	12.0364	149	11.7998
150	12.2242	150	11.4882	150	10.4265	150	9.44916	150	10.1313	150	10.7517	150	12.0314	150	11.7935
151	12.2312	151	11.4836	151	10.4235	151	9.43542	151	10.1281	151	10.7468	151	12.0264	151	11.7871
152	12.238	152	11.4789	152	10.4204	152	9.42156	152	10.125	152	10.7418	152	12.0212	152	11.7806
153	12.2446	153	11.4742	153	10.4172	153	9.4076	153	10.1217	153	10.7366	153	12.0159	153	11.774
154	12.2512	154	11.4694	154	10.414	154	9.39353	154	10.1184	154	10.7314	154	12.0106	154	11.7672
155	12.2576	155	11.4645	155	10.4107	155	9.37936	155	10.1151	155	10.7261	155	12.0051	155	11.7604
156	12.2639	156	11.4595	156	10.4074	156	9.36508	156	10.1117	156	10.7207	156	11.9996	156	11.7535
157	12.27	157	11.4545	157	10.404	157	9.3507	157	10.1082	157	10.7152	157	11.994	157	11.7465
158	12.2761	158	11.4494	158	10.4006	158	9.33624	158	10.1047	158	10.7095	158	11.9883	158	11.7394
159	12.282	159	11.4443	159	10.3971	159	9.32169	159	10.1011	159	10.7038	159	11.9825	159	11.7322
160	12.2877	160	11.439	160	10.3936	160	9.30704	160	10.0975	160	10.698	160	11.9766	160	11.7249
161	12.2934	161	11.4337	161	10.39	161	9.2923	161	10.0939	161	10.6921	161	11.9706	161	11.7175
162	12.2989	162	11.4283	162	10.3863	162	9.27747	162	10.0901	162	10.6861	162	11.9646	162	11.7101
163	12.3042	163	11.4229	163	10.3826	163	9.26254	163	10.0864	163	10.6799	163	11.9584	163	11.7025
164	12.3095	164	11.4173	164	10.3788	164	9.24752	164	10.0825	164	10.6737	164	11.9522	164	11.6949
165	12.3146	165	11.4117	165	10.375	165	9.23241	165	10.0787	165	10.6674	165	11.946	165	11.6872
166	12.3196	166	11.4061	166	10.3711	166	9.21722	166	10.0747	166	10.661	166	11.9396	166	11.6794
167	12.3244	167	11.4003	167	10.3672	167	9.20194	167	10.0708	167	10.6545	167	11.9332	167	11.6716
168	12.3291	168	11.3945	168	10.3632	168	9.18658	168	10.0667	168	10.6479	168	11.9267	168	11.6636
169	12.3336	169	11.3886	169	10.3592	169	9.17113	169	10.0627	169	10.6412	169	11.9201	169	11.6556
170	12.338	170	11.3827	170	10.3551	170	9.15561	170	10.0586	170	10.6345	170	11.9134	170	11.6475
171	12.3423	171	11.3766	171	10.351	171	9.13999	171	10.0544	171	10.6276	171	11.9068	171	11.6393
172	12.3464	172	11.3705	172	10.3468	172	9.12431	172	10.0502	172	10.6206	172	11.9	172	11.6311
173	12.3504	173	11.3643	173	10.3426	173	9.10855	173	10.046	173	10.6136	173	11.8932	173	11.6228
174	12.3542	174	11.358	174	10.3383	174	9.0927	174	10.0417	174	10.6064	174	11.8863	174	11.6144
175	12.3579	175	11.3517	175	10.334	175	9.07679	175	10.0373	175	10.5992	175	11.8794	175	11.6059
176	12.3615	176	11.3453	176	10.3296	176	9.06079	176	10.033	176	10.5919	176	11.8723	176	11.5974
177	12.3649	177	11.3388	177	10.3251	177	9.04473	177	10.0285	177	10.5845	177	11.8653	177	11.5888
178	12.3682	178	11.3322	178	10.3206	178	9.02859	178	10.024	178	10.5769	178	11.8581	178	11.5802
179	12.3713	179	11.3255	179	10.3161	179	9.01238	179	10.0195	179	10.5693	179	11.8509	179	11.5715
180	12.3743	180	11.3188	180	10.3115	180	8.9961	180	10.0149	180	10.5616	180	11.8437	180	11.5628
181	12.3771	181	11.312	181	10.3069	181	8.97975	181	10.0103	181	10.5539	181	11.8364	181	11.554
182	12.3798	182	11.3051	182	10.3022	182	8.96333	182	10.0056	182	10.546	182	11.829	182	11.5451
183	12.3824	183	11.2981	183	10.2975	183	8.94684	183	10.0009	183	10.538	183	11.8216	183	11.5362
184	12.3848	184	11.2911	184	10.2928	184	8.93029	184	9.99612	184	10.53	184	11.8142	184	11.5273
185	12.3871	185	11.284	185	10.288	185	8.91368	185	9.99129	185	10.5218	185	11.8067	185	11.5183
186	12.3892	186	11.2768	186	10.2831	186	8.89701	186	9.98643	186	10.5136	186	11.7991	186	11.5092
187	12.3911	187	11.2695	187	10.2782	187	8.88028	187	9.98151	187	10.5053	187	11.7916	187	11.5001
188	12.393	188	11.2622	188	10.2733	188	8.8635	188	9.97655	188	10.4969	188	11.784	188	11.491
189	12.3947	189	11.2548	189	10.2683	189	8.84666	189	9.97153	189	10.4884	189	11.7764	189	11.4818
190	12.3962	190	11.2473	190	10.2632	190	8.82978	190	9.96647	190	10.4798	190	11.7687	190	11.4726
191	12.3976	191	11.2397	191	10.2582	191	8.81283	191	9.96136	191	10.4712	191	11.761	191	11.4633
192	12.3988	192	11.2321	192	10.253	192	8.79584	192	9.95621	192	10.4624	192	11.7533	192	11.454
193	12.3999	193	11.2244	193	10.2478	193	8.7788	193	9.95102	193	10.4536	193	11.7456	193	11.4447
194	12.4009	194	11.2166	194	10.2426	194	8.76171	194	9.94578	194	10.4447	194	11.7378	194	11.4354
195	12.4017	195	11.2087	195	10.2373	195	8.74457	195	9.9405	195	10.4357	195	11.73	195	11.426
196	12.4024	196	11.2007	196	10.232	196	8.72739	196	9.93516	196	10.4267	196	11.7221	196	11.4166
197	12.4029	197	11.1927	197	10.2266	197	8.71016	197	9.92978	197	10.4175	197	11.7142	197	11.4071
198	12.4033	198	11.1845	198	10.2213	198	8.69288	198	9.92436	198	10.4083	198	11.7063	198	11.3977
199	12.4035	199	11.1763	199	10.2158	199	8.67556	199	9.91889	199	10.399	199	11.6984	199	11.3882
200	12.4036	200	11.1681	200	10.2103	200	8.6582	200	9.91337	200	10.3896	200	11.6905	200	11.3787
201	12.4035	201	11.1597	201	10.2048	201	8.6408	201	9.90781	201	10.3802	201	11.6825	201	11.3692
202	12.4033	202	11.1512	202	10.1992	202	8.62336	202	9.9022	202	10.3706	202	11.6745	202	11.3597
203	12.4029	203	11.1427	203	10.1936	203	8.60589	203	9.89655	203	10.361	203	11.6666	203	11.3502
204	12.4024	204	11.1341	204	10.188	204	8.58839	204	9.89085	204	10.3514	204	11.6586	204	11.3406
205	12.4017	205	11.1254	205	10.1823	205	8.57086	205	9.8851	205	10.3416	205	11.6506	205	11.331
206	12.4008	206	11.1166	206	10.1765	206	8.55329	206	9.8793	206	10.3318	206	11.6426	206	11.3214
207	12.3999	207	11.1077	207	10.1707	207	8.53569	207	9.87346	207	10.3219	207	11.6346	207	11.3118
208	12.3987	208	11.0988	208	10.1649	208	8.51806	208	9.86756	208	10.3119	208	11.6266	208	11.3022
209	12.3974	209	11.0898	209	10.1591	209	8.5004	209	9.86164	209	10.3019	209	11.6186	209	11.2926
210	12.396	210	11.0806	210	10.1532	210	8.48272	210	9.85566	210	10.2918	210	11.6106	210	11.283
211	12.3945	211	11.0715	211	10.1473	211	8.46501	211	9.84964	211	10.2816	211	11.6026	211	11.2734
212	12.3927	212	11.0622	212	10.1413	212	8.44728	212	9.84358	212	10.2713	212	11.5945	212	11.2638
213	12.3909	213	11.0528	213	10.1353	213	8.42953	213	9.83748	213	10.261	213	11.5865	213	11.2542
214	12.3889	214	11.0434	214	10.1293	214	8.41177	214	9.83133	214	10.2506	214	11.5785	214	11.2446
215	12.3867	215	11.0339	215	10.1232	215	8.39398	215	9.82514	215	10.2401	215	11.5705	215	11.235
216	12.3844	216	11.0242	216	10.1171	216	8.37617	216	9.81889	216	10.2296	216	11.5625	216	11.2255
217	12.382	217	11.0145	217	10.111	217	8.35835	217	9.8126	217	10.2191	217	11.5546	217	11.2159
218	12.3794	218	11.0047	218	10.1048	218	8.34051	218	9.80626	218	10.2084	218	11.5466	218	11.2064
219	12.3767	219	10.9949	219	10.0986	219	8.32266	219	9.79987	219	10.1977	219	11.5387	219	11.1968
220	12.3738	220	10.9849	220	10.0923	220	8.3048	220	9.79343	220	10.187	220	11.5308	220	11.1873
221	12.3708	221	10.9749	221	10.086	221	8.28693	221	9.78694	221	10.1761	221	11.5228	221	11.1778
222	12.3676	222	10.9648	222	10.0797	222	8.26905	222	9.7804	222	10.1652	222	11.5149	222	11.1684
223	12.3642	223	10.9546	223	10.0733	223	8.25117	223	9.77382	223	10.1543	223	11.507	223	11.1589
224	12.3607	224	10.9443	224	10.0669	224	8.23328	224	9.76721	224	10.1433	224	11.4992	224	11.1495
225	12.3571	225	10.9339	225	10.0604	225	8.21538	225	9.76056	225	10.1322	225	11.4913	225	11.1401
226	12.3533	226	10.9234	226	10.054	226	8.19749	226	9.75386	226	10.1211	226	11.4835	226	11.1307
227	12.3494	227	10.9129	227	10.0474	227	8.17958	227	9.74711	227	10.1099	227	11.4757	227	11.1213
228	12.3453	228	10.9023	228	10.0409	228	8.16168	228	9.74031	228	10.0986	228	11.4679	228	11.112
229	12.3411	229	10.8916	229	10.0343	229	8.14378	229	9.73347	229	10.0873	229	11.4601	229	11.1027
230	12.3367	230	10.8808	230	10.0278	230	8.12588	230	9.72658	230	10.0759	230	11.4524	230	11.0934
231	12.3321	231	10.87	231	10.0211	231	8.10799	231	9.71964	231	10.0645	231	11.4447	231	11.0842
232	12.3274	232	10.859	232	10.0145	232	8.0901	232	9.71265	232	10.053	232	11.437	232	11.075
233	12.3226	233	10.848	233	10.0078	233	8.07221	233	9.70561	233	10.0415	233	11.4294	233	11.0659
234	12.3176	234	10.8368	234	10.001	234	8.05433	234	9.69852	234	10.0299	234	11.4218	234	11.0568
235	12.3125	235	10.8256	235	9.99428	235	8.03646	235	9.69138	235	10.0182	235	11.4142	235	11.0477
236	12.3072	236	10.8143	236	9.98749	236	8.0186	236	9.68418	236	10.0065	236	11.4067	236	11.0387
237	12.3018	237	10.8029	237	9.98066	237	8.00076	237	9.67694	237	9.99471	237	11.3992	237	11.0297
238	12.2962	238	10.7914	238	9.9738	238	7.98295	238	9.66965	238	9.98287	238	11.3918	238	11.0208
239	12.2905	239	10.7799	239	9.96691	239	7.96516	239	9.66231	239	9.97097	239	11.3844	239	11.0119
240	12.2847	240	10.7682	240	9.95999	240	7.94738	240	9.65493	240	9.95903	240	11.3771	240	11.0031
241	12.2787	241	10.7564	241	9.95302	241	7.92961	241	9.64752	241	9.94706	241	11.3698	241	10.9943
242	12.2725	242	10.7446	242	9.94603	242	7.91186	242	9.64005	242	9.93503	242	11.3625	242	10.9856
243	12.2662	243	10.7327	243	9.93899	243	7.89413	243	9.63252	243	9.92295	243	11.3553	243	10.9769
244	12.2598	244	10.7207	244	9.93192	244	7.87642	244	9.62495	244	9.91081	244	11.3482	244	10.9683
245	12.2532	245	10.7085	245	9.92483	245	7.85873	245	9.61732	245	9.89862	245	11.3411	245	10.9597
246	12.2465	246	10.6963	246	9.91771	246	7.84106	246	9.60964	246	9.88638	246	11.334	246	10.9513
247	12.2396	247	10.6841	247	9.91055	247	7.82341	247	9.60191	247	9.87409	247	11.3271	247	10.9428
248	12.2326	248	10.6717	248	9.90338	248	7.80579	248	9.59414	248	9.86175	248	11.3201	248	10.9345
249	12.2255	249	10.6592	249	9.89617	249	7.78818	249	9.58632	249	9.84936	249	11.3132	249	10.9262
250	12.2182	250	10.6466	250	9.88893	250	7.7706	250	9.57844	250	9.83693	250	11.3064	250	10.9179
251	12.2108	251	10.634	251	9.88166	251	7.75305	251	9.57051	251	9.82446	251	11.2997	251	10.9097
252	12.2032	252	10.6213	252	9.87437	252	7.73552	252	9.56252	252	9.81194	252	11.2929	252	10.9016
253	12.1955	253	10.6085	253	9.86704	253	7.71803	253	9.55448	253	9.79937	253	11.2863	253	10.8936
254	12.1877	254	10.5956	254	9.85969	254	7.70056	254	9.54638	254	9.78676	254	11.2797	254	10.8856
255	12.1797	255	10.5826	255	9.85232	255	7.68314	255	9.53823	255	9.77411	255	11.2732	255	10.8777
256	12.1716	256	10.5695	256	9.84493	256	7.66575	256	9.53004	256	9.76143	256	11.2668	256	10.8699
257	12.1634	257	10.5563	257	9.83751	257	7.64839	257	9.52181	257	9.7487	257	11.2604	257	10.8622
258	12.155	258	10.5431	258	9.83006	258	7.63106	258	9.51353	258	9.73593	258	11.254	258	10.8545
259	12.1465	259	10.5297	259	9.82258	259	7.61377	259	9.50519	259	9.72311	259	11.2478	259	10.8469
260	12.1378	260	10.5163	260	9.81509	260	7.59651	260	9.49679	260	9.71024	260	11.2416	260	10.8394
261	12.129	261	10.5028	261	9.80756	261	7.57928	261	9.48834	261	9.69733	261	11.2354	261	10.8319
262	12.1201	262	10.4892	262	9.80001	262	7.56209	262	9.47983	262	9.68438	262	11.2294	262	10.8245
263	12.111	263	10.4755	263	9.79242	263	7.54494	263	9.47126	263	9.67138	263	11.2234	263	10.8172
264	12.1018	264	10.4617	264	9.7848	264	7.52783	264	9.46264	264	9.65835	264	11.2174	264	10.81
265	12.0925	265	10.4478	265	9.77717	265	7.51076	265	9.45395	265	9.64527	265	11.2116	265	10.8029
266	12.083	266	10.4339	266	9.76953	266	7.49372	266	9.44521	266	9.63216	266	11.2058	266	10.7959
267	12.0734	267	10.4199	267	9.76186	267	7.47673	267	9.43642	267	9.61901	267	11.2002	267	10.7889
268	12.0637	268	10.4058	268	9.75416	268	7.45978	268	9.42757	268	9.60582	268	11.1946	268	10.7821
269	12.0539	269	10.3916	269	9.74644	269	7.44287	269	9.41866	269	9.5926	269	11.1891	269	10.7753
270	12.0439	270	10.3773	270	9.73869	270	7.42601	270	9.4097	270	9.57933	270	11.1837	270	10.7686
271	12.0338	271	10.363	271	9.73092	271	7.40919	271	9.4007	271	9.56604	271	11.1784	271	10.762
272	12.0236	272	10.3486	272	9.72312	272	7.39243	272	9.39163	272	9.55271	272	11.1731	272	10.7555
273	12.0132	273	10.3341	273	9.7153	273	7.37572	273	9.38252	273	9.53935	273	11.168	273	10.7491
274	12.0027	274	10.3195	274	9.70745	274	7.35907	274	9.37334	274	9.52595	274	11.1629	274	10.7428
275	11.9921	275	10.3048	275	9.69957	275	7.34246	275	9.36412	275	9.51253	275	11.158	275	10.7365
276	11.9814	276	10.29	276	9.69167	276	7.3259	276	9.35483	276	9.49906	276	11.1531	276	10.7304
277	11.9706	277	10.2752	277	9.68375	277	7.30939	277	9.34549	277	9.48557	277	11.1483	277	10.7244
278	11.9596	278	10.2603	278	9.67582	278	7.29294	278	9.33608	278	9.47204	278	11.1436	278	10.7185
279	11.9485	279	10.2453	279	9.66786	279	7.27654	279	9.32662	279	9.45848	279	11.1389	279	10.7127
280	11.9373	280	10.2302	280	9.65987	280	7.26019	280	9.31711	280	9.44488	280	11.1344	280	10.7069
281	11.926	281	10.215	281	9.65187	281	7.24389	281	9.30753	281	9.43126	281	11.13	281	10.7013
282	11.9145	282	10.1998	282	9.64383	282	7.22765	282	9.29789	282	9.4176	282	11.1256	282	10.6958
283	11.903	283	10.1844	283	9.6358	283	7.21147	283	9.2882	283	9.4039	283	11.1214	283	10.6904
284	11.8913	284	10.169	284	9.62774	284	7.19535	284	9.27846	284	9.39018	284	11.1172	284	10.685
285	11.8795	285	10.1535	285	9.61967	285	7.17928	285	9.26865	285	9.37643	285	11.1131	285	10.6798
286	11.8675	286	10.1379	286	9.61159	286	7.16328	286	9.25879	286	9.36265	286	11.1091	286	10.6747
287	11.8555	287	10.1223	287	9.6035	287	7.14734	287	9.24886	287	9.34884	287	11.1052	287	10.6696
288	11.8433	288	10.1066	288	9.59539	288	7.13146	288	9.23888	288	9.33499	288	11.1014	288	10.6647
289	11.8311	289	10.0907	289	9.58726	289	7.11563	289	9.22883	289	9.32112	289	11.0978	289	10.6599
290	11.8187	290	10.0748	290	9.57912	290	7.09987	290	9.21873	290	9.30723	290	11.0942	290	10.6552
291	11.8062	291	10.0589	291	9.57095	291	7.08416	291	9.20856	291	9.29331	291	11.0907	291	10.6507
292	11.7937	292	10.0428	292	9.56277	292	7.06851	292	9.19836	292	9.27937	292	11.0874	292	10.6462
293	11.781	293	10.0267	293	9.55456	293	7.05292	293	9.18809	293	9.26541	293	11.0841	293	10.6418
294	11.7682	294	10.0105	294	9.54637	294	7.0374	294	9.17778	294	9.25142	294	11.0809	294	10.6376
295	11.7553	295	9.99419	295	9.53817	295	7.02194	295	9.16742	295	9.23741	295	11.0779	295	10.6335
296	11.7423	296	9.97785	296	9.52995	296	7.00653	296	9.157	296	9.22337	296	11.0749	296	10.6294
297	11.7292	297	9.96143	297	9.52172	297	6.99119	297	9.14651	297	9.2093	297	11.0721	297	10.6255
298	11.716	298	9.94494	298	9.51348	298	6.97592	298	9.13598	298	9.19523	298	11.0693	298	10.6217
299	11.7027	299	9.92838	299	9.50525	299	6.96071	299	9.12539	299	9.18114	299	11.0667	299	10.6181
300	11.6893	300	9.91175	300	9.49699	300	6.94557	300	9.11474	300	9.16702	300	11.0642	300	10.6145
301	11.6759	301	9.89504	301	9.48872	301	6.93049	301	9.10404	301	9.15288	301	11.0617	301	10.6111
302	11.6623	302	9.87826	302	9.48044	302	6.91548	302	9.09328	302	9.13872	302	11.0594	302	10.6078
303	11.6486	303	9.8614	303	9.47214	303	6.90053	303	9.08247	303	9.12454	303	11.0572	303	10.6045
304	11.6349	304	9.84447	304	9.46383	304	6.88565	304	9.07159	304	9.11034	304	11.0551	304	10.6014
305	11.6211	305	9.82746	305	9.45552	305	6.87083	305	9.06067	305	9.09614	305	11.0531	305	10.5985
306	11.6072	306	9.81039	306	9.4472	306	6.85609	306	9.04969	306	9.08193	306	11.0512	306	10.5956
307	11.5932	307	9.79325	307	9.43887	307	6.84141	307	9.03866	307	9.06771	307	11.0494	307	10.5929
308	11.5792	308	9.77604	308	9.43052	308	6.82681	308	9.02759	308	9.05347	308	11.0478	308	10.5903
309	11.565	309	9.75875	309	9.42218	309	6.81228	309	9.01647	309	9.03921	309	11.0463	309	10.5878
310	11.5508	310	9.7414	310	9.41385	310	6.79782	310	9.00528	310	9.02494	310	11.0448	310	10.5854
311	11.5365	311	9.72399	311	9.40551	311	6.78342	311	8.99403	311	9.01066	311	11.0435	311	10.5832
312	11.5221	312	9.70651	312	9.39717	312	6.76909	312	8.98273	312	8.99636	312	11.0423	312	10.5811
313	11.5076	313	9.68897	313	9.38883	313	6.75484	313	8.97137	313	8.98205	313	11.0412	313	10.5791
314	11.493	314	9.67137	314	9.38049	314	6.74066	314	8.95995	314	8.96773	314	11.0402	314	10.5773
315	11.4784	315	9.6537	315	9.37214	315	6.72655	315	8.94848	315	8.9534	315	11.0393	315	10.5756
316	11.4637	316	9.63598	316	9.36379	316	6.71252	316	8.93695	316	8.93906	316	11.0386	316	10.5739
317	11.4489	317	9.61819	317	9.35545	317	6.69856	317	8.92538	317	8.92472	317	11.038	317	10.5725
318	11.4341	318	9.60033	318	9.34711	318	6.68467	318	8.91375	318	8.91038	318	11.0374	318	10.5711
319	11.4191	319	9.58241	319	9.33876	319	6.67086	319	8.90206	319	8.89603	319	11.037	319	10.5699
320	11.4042	320	9.56444	320	9.33043	320	6.65712	320	8.89032	320	8.88167	320	11.0367	320	10.5689
321	11.3891	321	9.54642	321	9.3221	321	6.64346	321	8.87853	321	8.86731	321	11.0365	321	10.5679
322	11.374	322	9.52834	322	9.31377	322	6.62987	322	8.86667	322	8.85296	322	11.0365	322	10.5671
323	11.3588	323	9.5102	323	9.30547	323	6.61635	323	8.85477	323	8.8386	323	11.0365	323	10.5664
324	11.3436	324	9.492	324	9.29716	324	6.60291	324	8.84281	324	8.82424	324	11.0367	324	10.5658
325	11.3283	325	9.47374	325	9.28886	325	6.58953	325	8.83079	325	8.80988	325	11.037	325	10.5654
326	11.3129	326	9.45543	326	9.28056	326	6.57623	326	8.81872	326	8.79553	326	11.0374	326	10.5651
327	11.2975	327	9.43708	327	9.27227	327	6.563	327	8.8066	327	8.78119	327	11.038	327	10.5649
328	11.282	328	9.41867	328	9.264	328	6.54984	328	8.79444	328	8.76685	328	11.0386	328	10.5649
329	11.2665	329	9.40021	329	9.25573	329	6.53677	329	8.78223	329	8.75252	329	11.0394	329	10.565
330	11.251	330	9.3817	330	9.24747	330	6.52377	330	8.76998	330	8.7382	330	11.0403	330	10.5652
331	11.2354	331	9.36315	331	9.23923	331	6.51084	331	8.75768	331	8.72389	331	11.0414	331	10.5656
332	11.2197	332	9.34454	332	9.231	332	6.49798	332	8.74533	332	8.70959	332	11.0425	332	10.5661
333	11.2041	333	9.32589	333	9.2228	333	6.4852	333	8.73294	333	8.6953	333	11.0438	333	10.5667
334	11.1884	334	9.3072	334	9.21462	334	6.47249	334	8.72052	334	8.68102	334	11.0452	334	10.5675
335	11.1726	335	9.28847	335	9.20647	335	6.45989	335	8.70805	335	8.66675	335	11.0468	335	10.5684
336	11.1568	336	9.26969	336	9.19834	336	6.44736	336	8.69553	336	8.65249	336	11.0484	336	10.5695
337	11.141	337	9.25087	337	9.19022	337	6.43491	337	8.68298	337	8.63823	337	11.0502	337	10.5708
338	11.1251	338	9.23201	338	9.18212	338	6.42253	338	8.67038	338	8.624	338	11.0522	338	10.5722
339	11.1092	339	9.2131	339	9.17405	339	6.41023	339	8.65776	339	8.60977	339	11.0542	339	10.5737
340	11.0933	340	9.19416	340	9.16603	340	6.39801	340	8.64509	340	8.59558	340	11.0564	340	10.5753
341	11.0773	341	9.17518	341	9.15803	341	6.38587	341	8.63239	341	8.5814	341	11.0587	341	10.5771
342	11.0613	342	9.15617	342	9.15005	342	6.3738	342	8.61964	342	8.56724	342	11.0611	342	10.5791
343	11.0453	343	9.13712	343	9.14211	343	6.3618	343	8.60684	343	8.5531	343	11.0637	343	10.5811
344	11.0293	344	9.11803	344	9.13419	344	6.34988	344	8.59401	344	8.53899	344	11.0663	344	10.5833
345	11.0132	345	9.09891	345	9.12631	345	6.33803	345	8.58114	345	8.52488	345	11.0691	345	10.5857
346	10.9972	346	9.07975	346	9.11846	346	6.32626	346	8.56823	346	8.51082	346	11.0721	346	10.5882
347	10.9811	347	9.06055	347	9.11065	347	6.31457	347	8.55527	347	8.49678	347	11.0752	347	10.5908
348	10.965	348	9.04132	348	9.10286	348	6.30295	348	8.54229	348	8.48276	348	11.0784	348	10.5936
349	10.9489	349	9.02206	349	9.09511	349	6.29142	349	8.52928	349	8.46877	349	11.0817	349	10.5966
350	10.9328	350	9.00278	350	9.0874	350	6.27996	350	8.51624	350	8.45481	350	11.0852	350	10.5997
351	10.9167	351	8.98347	351	9.07972	351	6.26859	351	8.50317	351	8.44087	351	11.0888	351	10.6029
352	10.9005	352	8.96412	352	9.07208	352	6.25729	352	8.49006	352	8.42696	352	11.0925	352	10.6063
353	10.8844	353	8.94475	353	9.06449	353	6.24607	353	8.47693	353	8.41307	353	11.0963	353	10.6098
354	10.8683	354	8.92535	354	9.05693	354	6.23493	354	8.46376	354	8.39921	354	11.1003	354	10.6135
355	10.8522	355	8.90593	355	9.04941	355	6.22387	355	8.45056	355	8.38539	355	11.1044	355	10.6173
356	10.836	356	8.88648	356	9.04194	356	6.21287	356	8.43734	356	8.37159	356	11.1086	356	10.6213
357	10.8199	357	8.86702	357	9.03451	357	6.20196	357	8.42409	357	8.35784	357	11.113	357	10.6254
358	10.8038	358	8.84754	358	9.02713	358	6.19111	358	8.41081	358	8.34412	358	11.1175	358	10.6297
359	10.7877	359	8.82803	359	9.01979	359	6.18036	359	8.3975	359	8.33044	359	11.1221	359	10.6341
360	10.7716	360	8.80851	360	9.01251	360	6.16969	360	8.38417	360	8.3168	360	11.1268	360	10.6387
361	10.7556	361	8.78898	361	9.00527	361	6.15909	361	8.37084	361	8.30321	361	11.1317	361	10.6434
362	10.7395	362	8.76943	362	8.99809	362	6.14856	362	8.35748	362	8.28966	362	11.1367	362	10.6483
363	10.7235	363	8.74986	363	8.99096	363	6.13811	363	8.34411	363	8.27616	363	11.1418	363	10.6533
364	10.7075	364	8.73027	364	8.98387	364	6.12773	364	8.33073	364	8.2627	364	11.1471	364	10.6585
365	10.6915	365	8.71067	365	8.97686	365	6.11742	365	8.31733	365	8.2493	365	11.1525	365	10.6638
366	10.6755	366	8.69106	366	8.96989	366	6.1072	366	8.30392	366	8.23594	366	11.158	366	10.6693
367	10.6595	367	8.67144	367	8.96298	367	6.09705	367	8.2905	367	8.22262	367	11.1637	367	10.6749
368	10.6436	368	8.65181	368	8.95614	368	6.08699	368	8.27706	368	8.20934	368	11.1695	368	10.6807
369	10.6277	369	8.63218	369	8.94935	369	6.077	369	8.26361	369	8.19612	369	11.1754	369	10.6866
370	10.6119	370	8.61254	370	8.94262	370	6.06708	370	8.25014	370	8.18295	370	11.1814	370	10.6927
371	10.596	371	8.5929	371	8.93596	371	6.05724	371	8.23666	371	8.16982	371	11.1876	371	10.699
372	10.5803	372	8.57325	372	8.92936	372	6.04747	372	8.22316	372	8.15675	372	11.194	372	10.7053
373	10.5645	373	8.5536	373	8.92282	373	6.03778	373	8.20967	373	8.14372	373	11.2004	373	10.7118
374	10.5488	374	8.53395	374	8.91636	374	6.02816	374	8.19617	374	8.13075	374	11.2071	374	10.7185
375	10.5332	375	8.5143	375	8.90995	375	6.01861	375	8.18267	375	8.11784	375	11.2138	375	10.7254
376	10.5176	376	8.49465	376	8.90362	376	6.00914	376	8.16916	376	8.10497	376	11.2207	376	10.7323
377	10.502	377	8.475	377	8.89735	377	5.99975	377	8.15565	377	8.09217	377	11.2278	377	10.7395
378	10.4866	378	8.45537	378	8.89116	378	5.99044	378	8.14213	378	8.07942	378	11.235	378	10.7468
379	10.4712	379	8.43574	379	8.88504	379	5.9812	379	8.1286	379	8.06674	379	11.2423	379	10.7542
380	10.4558	380	8.41612	380	8.87899	380	5.97203	380	8.11509	380	8.05412	380	11.2497	380	10.7618
381	10.4405	381	8.39651	381	8.87302	381	5.96294	381	8.10158	381	8.04157	381	11.2573	381	10.7695
382	10.4252	382	8.37691	382	8.86712	382	5.95393	382	8.08807	382	8.02909	382	11.265	382	10.7774
383	10.41	383	8.35733	383	8.86129	383	5.94498	383	8.07457	383	8.01667	383	11.2728	383	10.7855
384	10.3949	384	8.33776	384	8.85554	384	5.93611	384	8.06107	384	8.00431	384	11.2808	384	10.7937
385	10.3798	385	8.3182	385	8.84987	385	5.9273	385	8.04758	385	7.99201	385	11.2888	385	10.802
386	10.3649	386	8.29866	386	8.84429	386	5.91857	386	8.03411	386	7.97979	386	11.2971	386	10.8106
387	10.3499	387	8.27914	387	8.83878	387	5.90991	387	8.02065	387	7.96764	387	11.3054	387	10.8192
388	10.3351	388	8.25965	388	8.83337	388	5.90132	388	8.0072	388	7.95556	388	11.3139	388	10.828
389	10.3203	389	8.24017	389	8.82804	389	5.89281	389	7.99377	389	7.94356	389	11.3225	389	10.837
390	10.3056	390	8.22071	390	8.82281	390	5.88438	390	7.98034	390	7.93163	390	11.3313	390	10.8462
391	10.291	391	8.20127	391	8.81767	391	5.87602	391	7.96693	391	7.91979	391	11.3402	391	10.8555
392	10.2765	392	8.18186	392	8.81262	392	5.86772	392	7.95354	392	7.90801	392	11.3493	392	10.8649
393	10.2621	393	8.16247	393	8.80766	393	5.8595	393	7.94016	393	7.89631	393	11.3585	393	10.8745
394	10.2478	394	8.1431	394	8.80278	394	5.85136	394	7.9268	394	7.88469	394	11.3678	394	10.8842
395	10.2335	395	8.12376	395	8.79801	395	5.84328	395	7.91346	395	7.87314	395	11.3773	395	10.8941
396	10.2193	396	8.10445	396	8.79334	396	5.83528	396	7.90014	396	7.86167	396	11.3869	396	10.9042
397	10.2053	397	8.08516	397	8.78877	397	5.82734	397	7.88683	397	7.85028	397	11.3966	397	10.9144
398	10.1913	398	8.06591	398	8.78428	398	5.81947	398	7.87356	398	7.83896	398	11.4065	398	10.9247
399	10.1774	399	8.04669	399	8.7799	399	5.81168	399	7.86031	399	7.82772	399	11.4165	399	10.9352
400	10.1637	400	8.0275	400	8.7756	400	5.80394	400	7.84709	400	7.81657	400	11.4266	400	10.9459
401	10.15	401	8.00834	401	8.77141	401	5.79628	401	7.8339	401	7.8055	401	11.4369	401	10.9567
402	10.1364	402	7.98923	402	8.76731	402	5.78868	402	7.82073	402	7.79453	402	11.4473	402	10.9677
403	10.1229	403	7.97015	403	8.76331	403	5.78115	403	7.8076	403	7.78364	403	11.4578	403	10.9788
404	10.1096	404	7.9511	404	8.75941	404	5.77369	404	7.79449	404	7.77283	404	11.4685	404	10.9901
405	10.0963	405	7.93209	405	8.75562	405	5.76629	405	7.78142	405	7.76212	405	11.4793	405	11.0016
406	10.0832	406	7.91313	406	8.75194	406	5.75896	406	7.76838	406	7.7515	406	11.4902	406	11.0131
407	10.0702	407	7.8942	407	8.74835	407	5.75169	407	7.75538	407	7.74098	407	11.5013	407	11.0249
408	10.0573	408	7.87531	408	8.74488	408	5.74449	408	7.74241	408	7.73056	408	11.5125	408	11.0367
409	10.0445	409	7.85647	409	8.74151	409	5.73736	409	7.72948	409	7.72022	409	11.5239	409	11.0488
410	10.0319	410	7.83768	410	8.73825	410	5.73029	410	7.71659	410	7.70998	410	11.5353	410	11.0609
411	10.0194	411	7.81893	411	8.73509	411	5.7233	411	7.70374	411	7.69982	411	11.5469	411	11.0733
412	10.007	412	7.80023	412	8.73206	412	5.71636	412	7.69094	412	7.68976	412	11.5587	412	11.0857
413	9.9947	413	7.78157	413	8.72914	413	5.70949	413	7.67818	413	7.67978	413	11.5705	413	11.0984
414	9.98256	414	7.76297	414	8.72632	414	5.70269	414	7.66547	414	7.6699	414	11.5825	414	11.1111
415	9.97055	415	7.74441	415	8.72362	415	5.69595	415	7.6528	415	7.66012	415	11.5946	415	11.124
416	9.95869	416	7.72591	416	8.72104	416	5.68927	416	7.64018	416	7.65044	416	11.6069	416	11.1371
417	9.94696	417	7.70747	417	8.71858	417	5.68267	417	7.62761	417	7.64085	417	11.6193	417	11.1503
418	9.93539	418	7.68908	418	8.71624	418	5.67613	418	7.6151	418	7.63137	418	11.6318	418	11.1636
419	9.92395	419	7.67074	419	8.71401	419	5.66965	419	7.60264	419	7.62198	419	11.6444	419	11.1771
420	9.91265	420	7.65246	420	8.7119	420	5.66324	420	7.59024	420	7.61269	420	11.6571	420	11.1907
421	9.90149	421	7.63423	421	8.70991	421	5.65689	421	7.57789	421	7.6035	421	11.67	421	11.2045
422	9.89048	422	7.61607	422	8.70805	422	5.6506	422	7.5656	422	7.59442	422	11.6831	422	11.2184
423	9.87961	423	7.59796	423	8.70631	423	5.64437	423	7.55336	423	7.58545	423	11.6962	423	11.2325
424	9.8689	424	7.57992	424	8.7047	424	5.63821	424	7.54118	424	7.57658	424	11.7095	424	11.2467
425	9.85833	425	7.56195	425	8.7032	425	5.6321	425	7.52906	425	7.5678	425	11.7229	425	11.261
426	9.84792	426	7.54404	426	8.70183	426	5.62606	426	7.51701	426	7.55914	426	11.7364	426	11.2755
427	9.83766	427	7.5262	427	8.70059	427	5.62008	427	7.50501	427	7.55058	427	11.75	427	11.2902
428	9.82755	428	7.50842	428	8.69947	428	5.61416	428	7.49308	428	7.54212	428	11.7638	428	11.3049
429	9.8176	429	7.49071	429	8.69848	429	5.60829	429	7.48122	429	7.53378	429	11.7777	429	11.3198
430	9.80781	430	7.47307	430	8.6976	430	5.60249	430	7.46942	430	7.52554	430	11.7917	430	11.3349
431	9.79818	431	7.45549	431	8.69685	431	5.59675	431	7.45768	431	7.51742	431	11.8058	431	11.3501
432	9.78871	432	7.43799	432	8.69622	432	5.59107	432	7.44601	432	7.5094	432	11.82	432	11.3654
433	9.77943	433	7.42056	433	8.69572	433	5.58545	433	7.43442	433	7.50149	433	11.8344	433	11.3808
434	9.77032	434	7.40321	434	8.69534	434	5.57989	434	7.4229	434	7.49368	434	11.8489	434	11.3963
435	9.76137	435	7.38593	435	8.69508	435	5.57439	435	7.41144	435	7.48599	435	11.8635	435	11.412
436	9.75261	436	7.36872	436	8.69495	436	5.56895	436	7.40006	436	7.4784	436	11.8782	436	11.4278
437	9.74401	437	7.35159	437	8.69494	437	5.56358	437	7.38875	437	7.47093	437	11.8931	437	11.4438
438	9.73558	438	7.33453	438	8.69506	438	5.55827	438	7.37752	438	7.46357	438	11.908	438	11.4598
439	9.72733	439	7.31756	439	8.6953	439	5.55301	439	7.36636	439	7.45633	439	11.9231	439	11.476
440	9.71924	440	7.30066	440	8.69568	440	5.54782	440	7.35528	440	7.4492	440	11.9383	440	11.4923
441	9.71133	441	7.28385	441	8.69618	441	5.54268	441	7.34429	441	7.44217	441	11.9536	441	11.5088
442	9.70359	442	7.26711	442	8.69683	442	5.5376	442	7.33338	442	7.43527	442	11.969	442	11.5253
443	9.69603	443	7.25046	443	8.69759	443	5.53258	443	7.32254	443	7.42847	443	11.9845	443	11.542
444	9.68866	444	7.23389	444	8.6985	444	5.52762	444	7.31179	444	7.42178	444	12.0001	444	11.5588
445	9.68146	445	7.21741	445	8.69953	445	5.52271	445	7.30112	445	7.41521	445	12.0159	445	11.5757
446	9.67445	446	7.20101	446	8.70068	446	5.51785	446	7.29054	446	7.40874	446	12.0318	446	11.5927
447	9.66764	447	7.18471	447	8.70198	447	5.51305	447	7.28004	447	7.4024	447	12.0478	447	11.6098
448	9.661	448	7.16851	448	8.70339	448	5.5083	448	7.26962	448	7.39618	448	12.0639	448	11.6271
449	9.65455	449	7.1524	449	8.70494	449	5.50361	449	7.25929	449	7.3901	449	12.0801	449	11.6445
450	9.64829	450	7.13637	450	8.70661	450	5.49898	450	7.24905	450	7.38414	450	12.0964	450	11.662
451	9.64223	451	7.12044	451	8.70842	451	5.49441	451	7.23891	451	7.37829	451	12.1128	451	11.6796
452	9.63636	452	7.10461	452	8.71035	452	5.48988	452	7.22886	452	7.37256	452	12.1293	452	11.6973
453	9.63069	453	7.08887	453	8.71243	453	5.48541	453	7.2189	453	7.36693	453	12.146	453	11.7151
454	9.62522	454	7.07323	454	8.71463	454	5.481	454	7.20903	454	7.36143	454	12.1627	454	11.733
455	9.61994	455	7.05768	455	8.71697	455	5.47664	455	7.19927	455	7.35603	455	12.1795	455	11.751
456	9.61486	456	7.04223	456	8.71943	456	5.47234	456	7.18959	456	7.35075	456	12.1964	456	11.7691
457	9.60997	457	7.02687	457	8.72203	457	5.4681	457	7.18001	457	7.34559	457	12.2134	457	11.7873
458	9.60528	458	7.01161	458	8.72477	458	5.46392	458	7.17052	458	7.34054	458	12.2305	458	11.8056
459	9.60077	459	6.99644	459	8.72764	459	5.45981	459	7.16114	459	7.33562	459	12.2477	459	11.824
460	9.59647	460	6.98138	460	8.73064	460	5.45575	460	7.15186	460	7.33081	460	12.265	460	11.8426
461	9.59237	461	6.96641	461	8.73377	461	5.45174	461	7.14268	461	7.32612	461	12.2824	461	11.8612
462	9.58847	462	6.95155	462	8.73703	462	5.44778	462	7.13359	462	7.32155	462	12.2999	462	11.8799
463	9.5848	463	6.9368	463	8.74042	463	5.44387	463	7.1246	463	7.3171	463	12.3175	463	11.8987
464	9.58132	464	6.92214	464	8.74394	464	5.44	464	7.11571	464	7.31276	464	12.3352	464	11.9175
465	9.57807	465	6.90759	465	8.74758	465	5.4362	465	7.10692	465	7.30855	465	12.3529	465	11.9365
466	9.57501	466	6.89314	466	8.75134	466	5.43244	466	7.09823	466	7.30445	466	12.3708	466	11.9556
467	9.57217	467	6.87879	467	8.75524	467	5.42874	467	7.08963	467	7.30047	467	12.3887	467	11.9747
468	9.56955	468	6.86455	468	8.75925	468	5.42509	468	7.08113	468	7.29661	468	12.4067	468	11.994
469	9.56714	469	6.85041	469	8.76338	469	5.42148	469	7.07273	469	7.29285	469	12.4248	469	12.0133
470	9.56494	470	6.83639	470	8.76765	470	5.41792	470	7.06443	470	7.28922	470	12.4429	470	12.0327
471	9.56294	471	6.82246	471	8.77204	471	5.41442	471	7.05623	471	7.2857	471	12.4612	471	12.0522
472	9.56115	472	6.80864	472	8.77656	472	5.41096	472	7.04813	472	7.28231	472	12.4795	472	12.0717
473	9.55957	473	6.79492	473	8.78121	473	5.40755	473	7.04013	473	7.27902	473	12.4979	473	12.0913
474	9.55819	474	6.78131	474	8.786	474	5.40419	474	7.03223	474	7.27586	474	12.5163	474	12.1111
475	9.55703	475	6.76782	475	8.7909	475	5.40087	475	7.02443	475	7.27281	475	12.5349	475	12.1308
476	9.55609	476	6.75443	476	8.79594	476	5.3976	476	7.01674	476	7.26987	476	12.5535	476	12.1507
477	9.55537	477	6.74115	477	8.8011	477	5.39437	477	7.00914	477	7.26704	477	12.5721	477	12.1706
478	9.55487	478	6.72798	478	8.80639	478	5.39119	478	7.00165	478	7.26433	478	12.5909	478	12.1906
479	9.55461	479	6.71492	479	8.8118	479	5.38806	479	6.99427	479	7.26175	479	12.6097	479	12.2107
480	9.55455	480	6.70197	480	8.81732	480	5.38498	480	6.98699	480	7.25928	480	12.6285	480	12.2308
481	9.5547	481	6.68912	481	8.82295	481	5.38194	481	6.97983	481	7.25693	481	12.6475	481	12.251
482	9.55507	482	6.67639	482	8.82871	482	5.37894	482	6.97277	482	7.2547	482	12.6665	482	12.2712
483	9.55564	483	6.66376	483	8.83457	483	5.376	483	6.96582	483	7.25257	483	12.6855	483	12.2915
484	9.55642	484	6.65125	484	8.84055	484	5.37312	484	6.95896	484	7.25055	484	12.7046	484	12.3119
485	9.55741	485	6.63886	485	8.84665	485	5.37028	485	6.95221	485	7.24865	485	12.7238	485	12.3323
486	9.5586	486	6.62657	486	8.85287	486	5.36748	486	6.94557	486	7.24685	486	12.743	486	12.3527
487	9.56003	487	6.61439	487	8.85921	487	5.36474	487	6.93905	487	7.24517	487	12.7623	487	12.3732
488	9.56166	488	6.60232	488	8.86566	488	5.36205	488	6.93263	488	7.24359	488	12.7816	488	12.3937
489	9.56352	489	6.59037	489	8.87222	489	5.35941	489	6.92632	489	7.24212	489	12.8009	489	12.4143
490	9.56558	490	6.57854	490	8.87889	490	5.35681	490	6.92011	490	7.24076	490	12.8203	490	12.4349
491	9.56787	491	6.56683	491	8.88567	491	5.35425	491	6.91401	491	7.23951	491	12.8398	491	12.4556
492	9.57035	492	6.55523	492	8.89255	492	5.35174	492	6.908	492	7.23837	492	12.8593	492	12.4763
493	9.57305	493	6.54374	493	8.89954	493	5.34926	493	6.90211	493	7.23734	493	12.8788	493	12.497
494	9.57598	494	6.53236	494	8.90665	494	5.34683	494	6.89633	494	7.23642	494	12.8984	494	12.5178
495	9.57912	495	6.52111	495	8.91387	495	5.34444	495	6.89064	495	7.2356	495	12.9179	495	12.5386
496	9.58247	496	6.50998	496	8.92119	496	5.3421	496	6.88506	496	7.23489	496	12.9376	496	12.5594
497	9.58604	497	6.49897	497	8.9286	497	5.3398	497	6.87958	497	7.2343	497	12.9573	497	12.5803
498	9.58982	498	6.48806	498	8.93612	498	5.33754	498	6.87421	498	7.2338	498	12.977	498	12.6012
499	9.59383	499	6.47727	499	8.94372	499	5.33533	499	6.86895	499	7.23341	499	12.9967	499	12.6221
500	9.59809	500	6.4666	500	8.95142	500	5.33316	500	6.8638	500	7.23312	500	13.0165	500	12.643
501	9.60257	501	6.45605	501	8.95921	501	5.33104	501	6.85874	501	7.23293	501	13.0363	501	12.6639
502	9.60727	502	6.44561	502	8.9671	502	5.32896	502	6.85379	502	7.23286	502	13.0561	502	12.6849
503	9.6122	503	6.4353	503	8.97509	503	5.32693	503	6.84893	503	7.23289	503	13.0759	503	12.7058
504	9.61733	504	6.42509	504	8.98316	504	5.32495	504	6.84419	504	7.23302	504	13.0958	504	12.7268
505	9.62267	505	6.415	505	8.99132	505	5.32303	505	6.83954	505	7.23325	505	13.1156	505	12.7478
506	9.62822	506	6.40502	506	8.99956	506	5.32114	506	6.835	506	7.23359	506	13.1355	506	12.7688
507	9.63397	507	6.39516	507	9.0079	507	5.31929	507	6.83056	507	7.23402	507	13.1555	507	12.7898
508	9.63992	508	6.38541	508	9.01633	508	5.31748	508	6.82623	508	7.23456	508	13.1754	508	12.8108
509	9.64607	509	6.37577	509	9.02486	509	5.3157	509	6.822	509	7.23519	509	13.1953	509	12.8318
510	9.65242	510	6.36625	510	9.03347	510	5.31398	510	6.81787	510	7.23592	510	13.2153	510	12.8528
511	9.65898	511	6.35684	511	9.04217	511	5.31231	511	6.81383	511	7.23675	511	13.2352	511	12.8738
512	9.66574	512	6.34754	512	9.05094	512	5.31068	512	6.8099	512	7.23767	512	13.2551	512	12.8948
513	9.67271	513	6.33836	513	9.05979	513	5.30909	513	6.80607	513	7.23869	513	13.275	513	12.9158
514	9.67987	514	6.32931	514	9.06872	514	5.30753	514	6.80235	514	7.23979	514	13.295	514	12.9368
515	9.68724	515	6.32037	515	9.07773	515	5.30603	515	6.79872	515	7.24099	515	13.3149	515	12.9577
516	9.6948	516	6.31155	516	9.08681	516	5.30456	516	6.79519	516	7.24228	516	13.3348	516	12.9787
517	9.70256	517	6.30283	517	9.09596	517	5.30313	517	6.79175	517	7.24365	517	13.3547	517	12.9997
518	9.71052	518	6.29423	518	9.10518	518	5.30174	518	6.78842	518	7.24512	518	13.3746	518	13.0206
519	9.71868	519	6.28575	519	9.11446	519	5.30038	519	6.78517	519	7.24669	519	13.3944	519	13.0415
520	9.72703	520	6.27738	520	9.12381	520	5.29907	520	6.78203	520	7.24835	520	13.4143	520	13.0623
521	9.73558	521	6.26912	521	9.13322	521	5.29778	521	6.77898	521	7.25009	521	13.4341	521	13.0832
522	9.74431	522	6.26097	522	9.14269	522	5.29655	522	6.77602	522	7.25192	522	13.4539	522	13.104
523	9.75323	523	6.25294	523	9.15222	523	5.29534	523	6.77315	523	7.25383	523	13.4737	523	13.1248
524	9.76235	524	6.24504	524	9.16181	524	5.29417	524	6.77038	524	7.25583	524	13.4935	524	13.1456
525	9.77165	525	6.23724	525	9.17147	525	5.29305	525	6.76769	525	7.25791	525	13.5132	525	13.1663
526	9.78114	526	6.22955	526	9.18118	526	5.29195	526	6.76509	526	7.26008	526	13.5329	526	13.187
527	9.79082	527	6.22197	527	9.19095	527	5.29091	527	6.76259	527	7.26233	527	13.5526	527	13.2076
528	9.80068	528	6.21449	528	9.20077	528	5.2899	528	6.76018	528	7.26465	528	13.5722	528	13.2282
529	9.81073	529	6.20713	529	9.21064	529	5.28893	529	6.75784	529	7.26706	529	13.5919	529	13.2488
530	9.82097	530	6.19988	530	9.22055	530	5.288	530	6.75559	530	7.26954	530	13.6114	530	13.2693
531	9.83139	531	6.19274	531	9.23052	531	5.28711	531	6.75345	531	7.27209	531	13.6309	531	13.2898
532	9.84198	532	6.1857	532	9.24053	532	5.28627	532	6.75139	532	7.27473	532	13.6504	532	13.3103
533	9.85275	533	6.17877	533	9.25058	533	5.28549	533	6.74942	533	7.27744	533	13.6699	533	13.3307
534	9.86369	534	6.17195	534	9.26067	534	5.28475	534	6.74752	534	7.28022	534	13.6893	534	13.351
535	9.87482	535	6.16523	535	9.2708	535	5.28404	535	6.74572	535	7.28309	535	13.7086	535	13.3713
536	9.88612	536	6.15862	536	9.28095	536	5.28337	536	6.74399	536	7.28603	536	13.7279	536	13.3915
537	9.89759	537	6.15212	537	9.29114	537	5.28273	537	6.74234	537	7.28904	537	13.7472	537	13.4117
538	9.90924	538	6.14572	538	9.30136	538	5.28212	538	6.74076	538	7.29212	538	13.7664	538	13.4318
539	9.92105	539	6.13942	539	9.31162	539	5.28155	539	6.73926	539	7.29528	539	13.7855	539	13.4519
540	9.93303	540	6.13322	540	9.32191	540	5.28101	540	6.73784	540	7.2985	540	13.8045	540	13.4718
541	9.94517	541	6.12712	541	9.33223	541	5.2805	541	6.73649	541	7.3018	541	13.8235	541	13.4918
542	9.95747	542	6.12112	542	9.34257	542	5.28004	542	6.73521	542	7.30518	542	13.8425	542	13.5116
543	9.96994	543	6.11521	543	9.35293	543	5.27961	543	6.734	543	7.30862	543	13.8613	543	13.5314
544	9.98257	544	6.10941	544	9.36331	544	5.27922	544	6.73286	544	7.31213	544	13.8801	544	13.5511
545	9.99536	545	6.10371	545	9.37371	545	5.27887	545	6.7318	545	7.3157	545	13.8988	545	13.5707
546	10.0083	546	6.0981	546	9.38413	546	5.27856	546	6.73081	546	7.31933	546	13.9174	546	13.5903
547	10.0214	547	6.0926	547	9.39456	547	5.27828	547	6.7299	547	7.32303	547	13.936	547	13.6097
548	10.0347	548	6.08719	548	9.40502	548	5.27804	548	6.72905	548	7.32677	548	13.9545	548	13.6291
549	10.0481	549	6.08188	549	9.41548	549	5.27784	549	6.72828	549	7.33058	549	13.9728	549	13.6484
550	10.0617	550	6.07668	550	9.42595	550	5.27766	550	6.72757	550	7.33444	550	13.9911	550	13.6676
551	10.0754	551	6.07158	551	9.43643	551	5.27752	551	6.72694	551	7.33836	551	14.0094	551	13.6867
552	10.0893	552	6.06658	552	9.44691	552	5.27742	552	6.72638	552	7.34234	552	14.0275	552	13.7058
553	10.1033	553	6.06167	553	9.45741	553	5.27734	553	6.72589	553	7.34637	553	14.0456	553	13.7247
554	10.1175	554	6.05685	554	9.46791	554	5.27731	554	6.72546	554	7.35046	554	14.0635	554	13.7436
555	10.1318	555	6.05213	555	9.47841	555	5.2773	555	6.72509	555	7.3546	555	14.0814	555	13.7623
556	10.1462	556	6.04749	556	9.48891	556	5.27732	556	6.72477	556	7.35878	556	14.0991	556	13.781
557	10.1608	557	6.04295	557	9.49939	557	5.27738	557	6.72451	557	7.36302	557	14.1168	557	13.7995
558	10.1755	558	6.0385	558	9.50987	558	5.27747	558	6.72431	558	7.3673	558	14.1344	558	13.818
559	10.1904	559	6.03415	559	9.52034	559	5.27759	559	6.72416	559	7.37163	559	14.1518	559	13.8363
560	10.2053	560	6.02987	560	9.53082	560	5.27774	560	6.72407	560	7.37601	560	14.1692	560	13.8545
561	10.2204	561	6.0257	561	9.54128	561	5.27792	561	6.72403	561	7.38043	561	14.1864	561	13.8727
562	10.2356	562	6.02162	562	9.55173	562	5.27816	562	6.72404	562	7.3849	562	14.2036	562	13.8907
563	10.251	563	6.01762	563	9.56217	563	5.27843	563	6.72411	563	7.38941	563	14.2206	563	13.9087
564	10.2664	564	6.01372	564	9.57259	564	5.27873	564	6.72423	564	7.39397	564	14.2375	564	13.9265
565	10.282	565	6.00991	565	9.58299	565	5.27906	565	6.72439	565	7.39857	565	14.2543	565	13.9443
566	10.2976	566	6.00617	566	9.59339	566	5.27943	566	6.72461	566	7.40322	566	14.271	566	13.9619
567	10.3134	567	6.00253	567	9.60377	567	5.27982	567	6.72488	567	7.40791	567	14.2875	567	13.9794
568	10.3294	568	5.99896	568	9.61411	568	5.28024	568	6.7252	568	7.41264	568	14.3039	568	13.9968
569	10.3454	569	5.99547	569	9.62443	569	5.2807	569	6.72557	569	7.41741	569	14.3202	569	14.0141
570	10.3615	570	5.99205	570	9.63472	570	5.28118	570	6.72599	570	7.42221	570	14.3364	570	14.0312
571	10.3777	571	5.98873	571	9.64498	571	5.2817	571	6.72645	571	7.42705	571	14.3525	571	14.0483
572	10.394	572	5.98549	572	9.65521	572	5.28227	572	6.72695	572	7.43192	572	14.3684	572	14.0652
573	10.4105	573	5.98233	573	9.6654	573	5.28286	573	6.72748	573	7.43683	573	14.3842	573	14.0819
574	10.427	574	5.97924	574	9.67556	574	5.28349	574	6.72807	574	7.44176	574	14.3998	574	14.0986
575	10.4436	575	5.97622	575	9.6857	575	5.28414	575	6.72868	575	7.44673	575	14.4153	575	14.1151
576	10.4603	576	5.97327	576	9.6958	576	5.28483	576	6.72935	576	7.45172	576	14.4307	576	14.1315
577	10.4771	577	5.9704	577	9.70587	577	5.28555	577	6.73005	577	7.45673	577	14.4459	577	14.1478
578	10.494	578	5.96761	578	9.71591	578	5.2863	578	6.73079	578	7.46178	578	14.461	578	14.1639
579	10.511	579	5.96489	579	9.72591	579	5.28709	579	6.73155	579	7.46685	579	14.476	579	14.1799
580	10.5281	580	5.96225	580	9.73586	580	5.28791	580	6.73233	580	7.47195	580	14.4908	580	14.1958
581	10.5452	581	5.95967	581	9.74579	581	5.28877	581	6.73315	581	7.47706	581	14.5054	581	14.2115
582	10.5625	582	5.95716	582	9.75567	582	5.28965	582	6.73399	582	7.4822	582	14.52	582	14.2271
583	10.5798	583	5.95472	583	9.76549	583	5.29056	583	6.73485	583	7.48735	583	14.5344	583	14.2426
584	10.5972	584	5.95234	584	9.77526	584	5.29151	584	6.73574	584	7.49253	584	14.5486	584	14.2579
585	10.6146	585	5.95003	585	9.78497	585	5.29249	585	6.73665	585	7.49772	585	14.5627	585	14.2731
586	10.6322	586	5.94779	586	9.79463	586	5.29351	586	6.73758	586	7.50292	586	14.5766	586	14.2881
587	10.6498	587	5.94561	587	9.80424	587	5.29455	587	6.73852	587	7.50814	587	14.5904	587	14.3031
588	10.6675	588	5.94349	588	9.81379	588	5.29562	588	6.7395	588	7.51337	588	14.604	588	14.3178
589	10.6852	589	5.94144	589	9.82329	589	5.29673	589	6.7405	589	7.51863	589	14.6175	589	14.3324
590	10.703	590	5.93945	590	9.83272	590	5.29786	590	6.74153	590	7.52389	590	14.6309	590	14.3469
591	10.7209	591	5.93752	591	9.8421	591	5.29903	591	6.74259	591	7.52917	591	14.6441	591	14.3613
592	10.7388	592	5.93566	592	9.85141	592	5.30023	592	6.74366	592	7.53445	592	14.6571	592	14.3755
593	10.7568	593	5.93385	593	9.86066	593	5.30146	593	6.74475	593	7.53975	593	14.67	593	14.3895
594	10.7748	594	5.93211	594	9.86986	594	5.30272	594	6.74587	594	7.54506	594	14.6827	594	14.4035
595	10.7929	595	5.93042	595	9.87899	595	5.30401	595	6.74702	595	7.55037	595	14.6953	595	14.4172
596	10.811	596	5.92879	596	9.88805	596	5.30533	596	6.74819	596	7.55569	596	14.7077	596	14.4308
597	10.8292	597	5.92722	597	9.89704	597	5.30667	597	6.74937	597	7.56101	597	14.7199	597	14.4443
598	10.8475	598	5.92569	598	9.90597	598	5.30804	598	6.75055	598	7.56634	598	14.732	598	14.4576
599	10.8658	599	5.92421	599	9.91481	599	5.30945	599	6.75175	599	7.57167	599	14.7439	599	14.4708
600	10.8841	600	5.92278	600	9.92359	600	5.31088	600	6.75295	600	7.577	600	14.7556	600	14.4838
601	10.9024	601	5.92144	601	9.9323	601	5.31234	601	6.75415	601	7.58234	601	14.7672	601	14.4966
602	10.9208	602	5.92016	602	9.94093	602	5.31383	602	6.75537	602	7.58768	602	14.7786	602	14.5093
603	10.9393	603	5.91893	603	9.94947	603	5.31534	603	6.75659	603	7.59302	603	14.7899	603	14.5219
604	10.9577	604	5.91774	604	9.95795	604	5.31688	604	6.75781	604	7.59837	604	14.801	604	14.5343
605	10.9762	605	5.91661	605	9.96634	605	5.31846	605	6.75903	605	7.60371	605	14.8119	605	14.5465
606	10.9948	606	5.91553	606	9.97465	606	5.32006	606	6.76025	606	7.60906	606	14.8226	606	14.5585
607	11.0134	607	5.9145	607	9.98289	607	5.3217	607	6.76147	607	7.6144	607	14.8331	607	14.5704
608	11.032	608	5.91352	608	9.99107	608	5.32338	608	6.76269	608	7.61974	608	14.8435	608	14.5821
609	11.0506	609	5.91259	609	9.99916	609	5.32509	609	6.76391	609	7.62506	609	14.8537	609	14.5937
610	11.0693	610	5.9117	610	10.0072	610	5.32683	610	6.76512	610	7.63038	610	14.8637	610	14.6051
611	11.0879	611	5.91086	611	10.0151	611	5.3286	611	6.76632	611	7.63569	611	14.8736	611	14.6163
612	11.1066	612	5.91007	612	10.023	612	5.3304	612	6.76752	612	7.64099	612	14.8832	612	14.6274
613	11.1253	613	5.90933	613	10.0307	613	5.33223	613	6.76872	613	7.6463	613	14.8927	613	14.6383
614	11.1441	614	5.90863	614	10.0384	614	5.3341	614	6.7699	614	7.65159	614	14.9021	614	14.6491
615	11.1628	615	5.90798	615	10.046	615	5.336	615	6.77108	615	7.65687	615	14.9112	615	14.6597
616	11.1816	616	5.90737	616	10.0536	616	5.33794	616	6.77226	616	7.66214	616	14.9202	616	14.6702
617	11.2003	617	5.90679	617	10.061	617	5.3399	617	6.77343	617	7.6674	617	14.929	617	14.6805
618	11.2191	618	5.90627	618	10.0684	618	5.3419	618	6.7746	618	7.67264	618	14.9377	618	14.6906
619	11.2378	619	5.90578	619	10.0758	619	5.34393	619	6.77575	619	7.67786	619	14.9461	619	14.7006
620	11.2566	620	5.90534	620	10.083	620	5.34598	620	6.7769	620	7.68306	620	14.9544	620	14.7104
621	11.2753	621	5.90493	621	10.0901	621	5.34806	621	6.77805	621	7.68825	621	14.9626	621	14.7201
622	11.2941	622	5.90457	622	10.0972	622	5.35017	622	6.77919	622	7.69341	622	14.9705	622	14.7296
623	11.3128	623	5.90423	623	10.1041	623	5.35232	623	6.78032	623	7.69856	623	14.9783	623	14.7389
624	11.3315	624	5.90393	624	10.111	624	5.35448	624	6.78143	624	7.70369	624	14.9858	624	14.7481
625	11.3502	625	5.90367	625	10.1178	625	5.35669	625	6.78253	625	7.7088	625	14.9932	625	14.7571
626	11.3689	626	5.90343	626	10.1245	626	5.35893	626	6.78362	626	7.71389	626	15.0005	626	14.766
627	11.3876	627	5.90323	627	10.1311	627	5.36119	627	6.7847	627	7.71896	627	15.0075	627	14.7747
628	11.4063	628	5.90307	628	10.1376	628	5.36348	628	6.78576	628	7.724	628	15.0144	628	14.7833
629	11.425	629	5.90294	629	10.144	629	5.3658	629	6.78681	629	7.72903	629	15.0211	629	14.7917
630	11.4436	630	5.90283	630	10.1504	630	5.36814	630	6.78784	630	7.73404	630	15.0276	630	14.7999
631	11.4623	631	5.90276	631	10.1566	631	5.37052	631	6.78885	631	7.73903	631	15.034	631	14.808
632	11.4809	632	5.90272	632	10.1628	632	5.37294	632	6.78985	632	7.74399	632	15.0401	632	14.8159
633	11.4995	633	5.9027	633	10.1689	633	5.37539	633	6.79084	633	7.74892	633	15.0462	633	14.8237
634	11.5181	634	5.90271	634	10.1748	634	5.37788	634	6.7918	634	7.75382	634	15.052	634	14.8313
635	11.5367	635	5.90275	635	10.1807	635	5.3804	635	6.79274	635	7.75868	635	15.0577	635	14.8387
636	11.5552	636	5.90282	636	10.1866	636	5.38295	636	6.79366	636	7.76352	636	15.0631	636	14.846
637	11.5737	637	5.90292	637	10.1923	637	5.38553	637	6.79455	637	7.76832	637	15.0685	637	14.8532
638	11.5922	638	5.90305	638	10.198	638	5.38814	638	6.79544	638	7.77308	638	15.0736	638	14.8602
639	11.6107	639	5.9032	639	10.2035	639	5.39078	639	6.79631	639	7.77782	639	15.0786	639	14.867
640	11.6291	640	5.90339	640	10.209	640	5.39346	640	6.79715	640	7.78252	640	15.0834	640	14.8737
641	11.6474	641	5.90361	641	10.2144	641	5.39616	641	6.79799	641	7.78719	641	15.088	641	14.8802
642	11.6658	642	5.90385	642	10.2197	642	5.3989	642	6.79881	642	7.79182	642	15.0925	642	14.8866
643	11.684	643	5.90415	643	10.2249	643	5.40167	643	6.7996	643	7.79641	643	15.0968	643	14.8928
644	11.7023	644	5.90446	644	10.23	644	5.40446	644	6.80038	644	7.80098	644	15.1009	644	14.8989
645	11.7205	645	5.9048	645	10.2351	645	5.40731	645	6.80114	645	7.80552	645	15.1049	645	14.9048
646	11.7387	646	5.90516	646	10.24	646	5.41018	646	6.80187	646	7.81003	646	15.1087	646	14.9106
647	11.7568	647	5.90555	647	10.2449	647	5.41308	647	6.80257	647	7.81449	647	15.1123	647	14.9162
648	11.7749	648	5.90596	648	10.2497	648	5.41601	648	6.80326	648	7.81892	648	15.1158	648	14.9217
649	11.7929	649	5.9064	649	10.2544	649	5.41899	649	6.80393	649	7.8233	649	15.1191	649	14.9271
650	11.8109	650	5.90686	650	10.259	650	5.42201	650	6.80457	650	7.82763	650	15.1222	650	14.9323
651	11.8289	651	5.90734	651	10.2636	651	5.42505	651	6.80519	651	7.83193	651	15.1251	651	14.9373
652	11.8468	652	5.90787	652	10.2681	652	5.42814	652	6.80579	652	7.83618	652	15.128	652	14.9422
653	11.8646	653	5.90842	653	10.2725	653	5.43126	653	6.80636	653	7.84039	653	15.1306	653	14.947
654	11.8824	654	5.90899	654	10.2768	654	5.43442	654	6.80693	654	7.84456	654	15.1331	654	14.9516
655	11.9002	655	5.90959	655	10.281	655	5.43762	655	6.80749	655	7.84868	655	15.1354	655	14.9561
656	11.9179	656	5.91023	656	10.2852	656	5.44084	656	6.80804	656	7.85275	656	15.1376	656	14.9604
657	11.9355	657	5.91089	657	10.2893	657	5.44411	657	6.80857	657	7.85677	657	15.1396	657	14.9646
658	11.9532	658	5.91158	658	10.2933	658	5.44742	658	6.80907	658	7.86076	658	15.1415	658	14.9686
659	11.9707	659	5.9123	659	10.2972	659	5.45077	659	6.80956	659	7.86469	659	15.1432	659	14.9725
660	11.9882	660	5.91304	660	10.3011	660	5.45415	660	6.81003	660	7.86858	660	15.1448	660	14.9763
661	12.0057	661	5.91381	661	10.3048	661	5.45757	661	6.81048	661	7.87243	661	15.1463	661	14.9799
662	12.0231	662	5.91459	662	10.3086	662	5.46103	662	6.81091	662	7.87622	662	15.1475	662	14.9834
663	12.0404	663	5.9154	663	10.3122	663	5.46452	663	6.81132	663	7.87997	663	15.1487	663	14.9868
664	12.0577	664	5.91624	664	10.3158	664	5.46805	664	6.81171	664	7.88367	664	15.1497	664	14.99
665	12.0749	665	5.9171	665	10.3193	665	5.47162	665	6.81208	665	7.88731	665	15.1505	665	14.9931
666	12.0921	666	5.91799	666	10.3227	666	5.47523	666	6.81243	666	7.89089	666	15.1512	666	14.9961
667	12.1092	667	5.9189	667	10.3261	667	5.47888	667	6.81276	667	7.89443	667	15.1518	667	14.999
668	12.1263	668	5.91984	668	10.3293	668	5.48256	668	6.81306	668	7.89794	668	15.1522	668	15.0017
669	12.1433	669	5.92081	669	10.3326	669	5.48629	669	6.81334	669	7.90139	669	15.1525	669	15.0043
670	12.1603	670	5.9218	670	10.3357	670	5.49005	670	6.8136	670	7.9048	670	15.1527	670	15.0068
671	12.1772	671	5.92281	671	10.3388	671	5.49385	671	6.81383	671	7.90817	671	15.1527	671	15.0092
672	12.194	672	5.92384	672	10.3418	672	5.49769	672	6.81405	672	7.91148	672	15.1526	672	15.0114
673	12.2107	673	5.92492	673	10.3448	673	5.50156	673	6.81425	673	7.91475	673	15.1523	673	15.0136
674	12.2274	674	5.92601	674	10.3477	674	5.50547	674	6.81444	674	7.91797	674	15.1519	674	15.0155
675	12.2441	675	5.92713	675	10.3505	675	5.50942	675	6.81462	675	7.92112	675	15.1514	675	15.0174
676	12.2606	676	5.92828	676	10.3533	676	5.51341	676	6.81479	676	7.92423	676	15.1508	676	15.0192
677	12.2771	677	5.92944	677	10.356	677	5.51744	677	6.81494	677	7.92729	677	15.15	677	15.0208
678	12.2936	678	5.93064	678	10.3587	678	5.5215	678	6.81507	678	7.93028	678	15.1491	678	15.0223
679	12.31	679	5.93186	679	10.3613	679	5.52561	679	6.8152	679	7.93322	679	15.1481	679	15.0237
680	12.3263	680	5.93312	680	10.3638	680	5.52975	680	6.81532	680	7.93609	680	15.147	680	15.025
681	12.3426	681	5.9344	681	10.3663	681	5.53394	681	6.81542	681	7.93891	681	15.1458	681	15.0262
682	12.3588	682	5.93571	682	10.3688	682	5.53818	682	6.81551	682	7.94166	682	15.1444	682	15.0273
683	12.3749	683	5.93705	683	10.3712	683	5.54245	683	6.81559	683	7.94436	683	15.143	683	15.0283
684	12.391	684	5.93841	684	10.3736	684	5.54677	684	6.81566	684	7.947	684	15.1415	684	15.0292
685	12.407	685	5.93981	685	10.3759	685	5.55114	685	6.8157	685	7.94957	685	15.1398	685	15.03
686	12.4229	686	5.94123	686	10.3782	686	5.55554	686	6.81574	686	7.95209	686	15.1381	686	15.0306
687	12.4388	687	5.94269	687	10.3805	687	5.55998	687	6.81578	687	7.95454	687	15.1362	687	15.0312
688	12.4546	688	5.94417	688	10.3827	688	5.56447	688	6.8158	688	7.95695	688	15.1343	688	15.0317
689	12.4704	689	5.94568	689	10.3848	689	5.569	689	6.81581	689	7.95929	689	15.1322	689	15.0321
690	12.4861	690	5.94724	690	10.387	690	5.57357	690	6.81582	690	7.96157	690	15.1301	690	15.0324
691	12.5018	691	5.94884	691	10.3891	691	5.57819	691	6.81581	691	7.96379	691	15.1278	691	15.0326
692	12.5174	692	5.95046	692	10.3911	692	5.58286	692	6.81579	692	7.96594	692	15.1255	692	15.0327
693	12.5329	693	5.95211	693	10.3932	693	5.58757	693	6.81577	693	7.96804	693	15.1231	693	15.0328
694	12.5483	694	5.95381	694	10.3952	694	5.59232	694	6.81574	694	7.97007	694	15.1205	694	15.0327
695	12.5637	695	5.95554	695	10.3971	695	5.59712	695	6.81571	695	7.97203	695	15.1179	695	15.0326
696	12.5791	696	5.95731	696	10.3991	696	5.60196	696	6.81567	696	7.97393	696	15.1152	696	15.0323
697	12.5943	697	5.95911	697	10.401	697	5.60686	697	6.81562	697	7.97576	697	15.1124	697	15.032
698	12.6095	698	5.96094	698	10.4029	698	5.6118	698	6.81557	698	7.97753	698	15.1096	698	15.0316
699	12.6247	699	5.96281	699	10.4048	699	5.61679	699	6.81552	699	7.97923	699	15.1067	699	15.0311
700	12.6398	700	5.96472	700	10.4067	700	5.62182	700	6.81547	700	7.98088	700	15.1037	700	15.0306
701	12.6548	701	5.96666	701	10.4085	701	5.6269	701	6.81542	701	7.98245	701	15.1006	701	15.03
702	12.6698	702	5.96865	702	10.4104	702	5.63202	702	6.81537	702	7.98397	702	15.0975	702	15.0293
703	12.6848	703	5.97068	703	10.4122	703	5.63718	703	6.81531	703	7.98542	703	15.0943	703	15.0285
704	12.6996	704	5.97275	704	10.414	704	5.64239	704	6.81525	704	7.9868	704	15.0911	704	15.0276
705	12.7145	705	5.97486	705	10.4159	705	5.64764	705	6.8152	705	7.98811	705	15.0878	705	15.0267
706	12.7293	706	5.97701	706	10.4177	706	5.65293	706	6.81515	706	7.98936	706	15.0844	706	15.0257
707	12.744	707	5.97919	707	10.4195	707	5.65828	707	6.8151	707	7.99054	707	15.081	707	15.0247
708	12.7587	708	5.98142	708	10.4212	708	5.66367	708	6.81505	708	7.99164	708	15.0776	708	15.0235
709	12.7733	709	5.98369	709	10.423	709	5.66911	709	6.815	709	7.99268	709	15.074	709	15.0223
710	12.7879	710	5.986	710	10.4248	710	5.67461	710	6.81496	710	7.99365	710	15.0705	710	15.0211
711	12.8024	711	5.98836	711	10.4266	711	5.68015	711	6.81492	711	7.99455	711	15.0668	711	15.0198
712	12.8169	712	5.99077	712	10.4284	712	5.68574	712	6.81488	712	7.99539	712	15.0632	712	15.0184
713	12.8314	713	5.99323	713	10.4301	713	5.69137	713	6.81486	713	7.99616	713	15.0595	713	15.017
714	12.8457	714	5.99575	714	10.4319	714	5.69705	714	6.81485	714	7.99685	714	15.0557	714	15.0155
715	12.8601	715	5.99832	715	10.4337	715	5.70278	715	6.81484	715	7.99748	715	15.0519	715	15.014
716	12.8744	716	6.00094	716	10.4355	716	5.70856	716	6.81486	716	7.99803	716	15.0481	716	15.0125
717	12.8886	717	6.00361	717	10.4373	717	5.71439	717	6.8149	717	7.99852	717	15.0443	717	15.0109
718	12.9028	718	6.00632	718	10.4391	718	5.72025	718	6.81494	718	7.99894	718	15.0404	718	15.0092
719	12.917	719	6.00908	719	10.4409	719	5.72618	719	6.81501	719	7.99931	719	15.0365	719	15.0075
720	12.9311	720	6.0119	720	10.4427	720	5.73214	720	6.81508	720	7.9996	720	15.0326	720	15.0058
721	12.9451	721	6.01477	721	10.4446	721	5.73815	721	6.81517	721	7.99983	721	15.0286	721	15.004
722	12.9592	722	6.01769	722	10.4465	722	5.74421	722	6.81527	722	7.99999	722	15.0247	722	15.0022
723	12.9731	723	6.02067	723	10.4484	723	5.75033	723	6.81539	723	8.00009	723	15.0207	723	15.0004
724	12.9871	724	6.02369	724	10.4503	724	5.75648	724	6.81553	724	8.00013	724	15.0167	724	14.9985
725	13.001	725	6.02676	725	10.4523	725	5.7627	725	6.81568	725	8.0001	725	15.0127	725	14.9966
726	13.0148	726	6.02989	726	10.4543	726	5.76896	726	6.81586	726	8.00001	726	15.0087	726	14.9946
727	13.0286	727	6.03306	727	10.4563	727	5.77528	727	6.81607	727	7.99985	727	15.0047	727	14.9927
728	13.0424	728	6.03629	728	10.4583	728	5.78165	728	6.81629	728	7.99962	728	15.0007	728	14.9907
729	13.0562	729	6.03958	729	10.4604	729	5.78807	729	6.81655	729	7.99932	729	14.9967	729	14.9887
730	13.0699	730	6.04293	730	10.4625	730	5.79454	730	6.81683	730	7.99895	730	14.9927	730	14.9867
731	13.0836	731	6.04632	731	10.4647	731	5.80105	731	6.81713	731	7.99851	731	14.9887	731	14.9846
732	13.0972	732	6.04977	732	10.4668	732	5.80762	732	6.81746	732	7.99801	732	14.9847	732	14.9826
733	13.1109	733	6.05327	733	10.4691	733	5.81424	733	6.81781	733	7.99743	733	14.9808	733	14.9805
734	13.1245	734	6.05685	734	10.4713	734	5.82091	734	6.81818	734	7.99678	734	14.9768	734	14.9784
735	13.1381	735	6.06048	735	10.4736	735	5.82763	735	6.81857	735	7.99606	735	14.9728	735	14.9763
736	13.1517	736	6.06416	736	10.476	736	5.8344	736	6.81899	736	7.99527	736	14.9689	736	14.9742
737	13.1652	737	6.06791	737	10.4784	737	5.84122	737	6.81944	737	7.99443	737	14.965	737	14.9721
738	13.1787	738	6.07172	738	10.4808	738	5.8481	738	6.81991	738	7.99351	738	14.961	738	14.97
739	13.1922	739	6.0756	739	10.4833	739	5.85502	739	6.82041	739	7.99253	739	14.9572	739	14.9678
740	13.2057	740	6.07953	740	10.4858	740	5.86198	740	6.82093	740	7.99148	740	14.9533	740	14.9657
741	13.2191	741	6.08354	741	10.4884	741	5.86901	741	6.82149	741	7.99036	741	14.9494	741	14.9636
742	13.2325	742	6.08761	742	10.4911	742	5.87607	742	6.82207	742	7.98918	742	14.9456	742	14.9615
743	13.2459	743	6.09174	743	10.4938	743	5.88319	743	6.82268	743	7.98793	743	14.9418	743	14.9594
744	13.2593	744	6.09593	744	10.4965	744	5.89035	744	6.82333	744	7.9866	744	14.9381	744	14.9573
745	13.2727	745	6.10018	745	10.4993	745	5.89756	745	6.82401	745	7.98521	745	14.9344	745	14.9552
746	13.286	746	6.1045	746	10.5022	746	5.90483	746	6.82471	746	7.98375	746	14.9307	746	14.9531
747	13.2993	747	6.10888	747	10.5051	747	5.91217	747	6.82545	747	7.98221	747	14.9271	747	14.9509
748	13.3126	748	6.11333	748	10.5081	748	5.91955	748	6.82624	748	7.98061	748	14.9235	748	14.9488
749	13.3259	749	6.11787	749	10.5111	749	5.92698	749	6.82706	749	7.97894	749	14.9199	749	14.9468
750	13.3392	750	6.12247	750	10.5142	750	5.93446	750	6.82793	750	7.9772	750	14.9165	750	14.9447
751	13.3525	751	6.12713	751	10.5174	751	5.94198	751	6.82884	751	7.97538	751	14.913	751	14.9426
752	13.3658	752	6.13186	752	10.5206	752	5.94956	752	6.82978	752	7.9735	752	14.9096	752	14.9406
753	13.379	753	6.13665	753	10.5239	753	5.95718	753	6.83076	753	7.97155	753	14.9063	753	14.9386
754	13.3923	754	6.14152	754	10.5272	754	5.96485	754	6.83177	754	7.96954	754	14.903	754	14.9366
755	13.4055	755	6.14645	755	10.5307	755	5.97256	755	6.83283	755	7.96747	755	14.8998	755	14.9346
756	13.4188	756	6.15146	756	10.5341	756	5.98031	756	6.83392	756	7.96532	756	14.8966	756	14.9327
757	13.432	757	6.15653	757	10.5377	757	5.98811	757	6.83506	757	7.96311	757	14.8935	757	14.9308
758	13.4452	758	6.16167	758	10.5413	758	5.99596	758	6.83625	758	7.96084	758	14.8905	758	14.9289
759	13.4584	759	6.16687	759	10.545	759	6.00384	759	6.83749	759	7.9585	759	14.8875	759	14.927
760	13.4716	760	6.17215	760	10.5488	760	6.01178	760	6.83877	760	7.9561	760	14.8846	760	14.9252
761	13.4848	761	6.1775	761	10.5527	761	6.01976	761	6.84009	761	7.95363	761	14.8818	761	14.9234
762	13.498	762	6.18292	762	10.5566	762	6.0278	762	6.84146	762	7.95109	762	14.879	762	14.9216
763	13.5113	763	6.1884	763	10.5606	763	6.03589	763	6.84288	763	7.94849	763	14.8763	763	14.9198
764	13.5245	764	6.19396	764	10.5647	764	6.04402	764	6.84435	764	7.94584	764	14.8737	764	14.9181
765	13.5378	765	6.19959	765	10.5689	765	6.05219	765	6.84586	765	7.94311	765	14.8711	765	14.9164
766	13.551	766	6.20528	766	10.5731	766	6.06039	766	6.84741	766	7.94032	766	14.8686	766	14.9148
767	13.5643	767	6.21106	767	10.5775	767	6.06865	767	6.84902	767	7.93747	767	14.8662	767	14.9132
768	13.5775	768	6.21692	768	10.5819	768	6.07695	768	6.85069	768	7.93455	768	14.8639	768	14.9117
769	13.5908	769	6.22285	769	10.5864	769	6.0853	769	6.85241	769	7.93157	769	14.8617	769	14.9101
770	13.604	770	6.22884	770	10.591	770	6.09369	770	6.85417	770	7.92853	770	14.8595	770	14.9087
771	13.6173	771	6.23491	771	10.5957	771	6.10211	771	6.85598	771	7.92542	771	14.8574	771	14.9072
772	13.6306	772	6.24105	772	10.6005	772	6.11057	772	6.85784	772	7.92225	772	14.8555	772	14.9059
773	13.6439	773	6.24727	773	10.6053	773	6.11908	773	6.85974	773	7.91903	773	14.8536	773	14.9045
774	13.6572	774	6.25355	774	10.6103	774	6.12763	774	6.86169	774	7.91574	774	14.8518	774	14.9032
775	13.6705	775	6.25991	775	10.6153	775	6.13622	775	6.86369	775	7.91239	775	14.85	775	14.902
776	13.6838	776	6.26634	776	10.6204	776	6.14485	776	6.86574	776	7.90897	776	14.8484	776	14.9008
777	13.6971	777	6.27284	777	10.6256	777	6.15352	777	6.86783	777	7.90551	777	14.8469	777	14.8996
778	13.7105	778	6.27942	778	10.6308	778	6.16223	778	6.86997	778	7.90198	778	14.8455	778	14.8985
779	13.7239	779	6.28607	779	10.6362	779	6.17098	779	6.87217	779	7.8984	779	14.8441	779	14.8975
780	13.7373	780	6.29281	780	10.6416	780	6.17977	780	6.87442	780	7.89477	780	14.8428	780	14.8965
781	13.7507	781	6.29961	781	10.6471	781	6.18859	781	6.87674	781	7.89107	781	14.8417	781	14.8956
782	13.7641	782	6.30649	782	10.6527	782	6.19745	782	6.8791	782	7.88731	782	14.8406	782	14.8947
783	13.7776	783	6.31345	783	10.6584	783	6.20635	783	6.88153	783	7.88351	783	14.8396	783	14.8939
784	13.791	784	6.32048	784	10.6642	784	6.21528	784	6.88402	784	7.87964	784	14.8388	784	14.8931
785	13.8045	785	6.32757	785	10.6701	785	6.22425	785	6.88657	785	7.87572	785	14.838	785	14.8924
786	13.818	786	6.33474	786	10.6761	786	6.23325	786	6.88917	786	7.87174	786	14.8373	786	14.8918
787	13.8315	787	6.34197	787	10.6821	787	6.24228	787	6.89183	787	7.86771	787	14.8368	787	14.8913
788	13.845	788	6.34928	788	10.6882	788	6.25134	788	6.89455	788	7.86362	788	14.8363	788	14.8907
789	13.8586	789	6.35665	789	10.6944	789	6.26042	789	6.89732	789	7.85948	789	14.8359	789	14.8903
790	13.8721	790	6.36409	790	10.7007	790	6.26954	790	6.90014	790	7.85529	790	14.8356	790	14.8899
791	13.8857	791	6.3716	791	10.7071	791	6.27869	791	6.90302	791	7.85105	791	14.8355	791	14.8896
792	13.8994	792	6.37918	792	10.7136	792	6.28787	792	6.90595	792	7.84677	792	14.8354	792	14.8893
793	13.913	793	6.38684	793	10.7202	793	6.29709	793	6.90893	793	7.84243	793	14.8355	793	14.8892
794	13.9267	794	6.39458	794	10.7268	794	6.30634	794	6.91197	794	7.83805	794	14.8356	794	14.8891
795	13.9404	795	6.40238	795	10.7336	795	6.31561	795	6.91505	795	7.83361	795	14.8359	795	14.8891
796	13.9541	796	6.41024	796	10.7404	796	6.32491	796	6.91819	796	7.82914	796	14.8362	796	14.8891
797	13.9678	797	6.41819	797	10.7474	797	6.33423	797	6.92137	797	7.82461	797	14.8367	797	14.8893
798	13.9816	798	6.42621	798	10.7544	798	6.34358	798	6.92461	798	7.82003	798	14.8373	798	14.8895
799	13.9954	799	6.43429	799	10.7615	799	6.35295	799	6.92792	799	7.81541	799	14.838	799	14.8897
800	14.0092	800	6.44244	800	10.7687	800	6.36235	800	6.93127	800	7.81073	800	14.8388	800	14.89
801	14.0231	801	6.45065	801	10.776	801	6.37179	801	6.93468	801	7.80602	801	14.8397	801	14.8904
802	14.0369	802	6.45894	802	10.7834	802	6.38126	802	6.93814	802	7.80125	802	14.8408	802	14.8909
803	14.0508	803	6.4673	803	10.7909	803	6.39075	803	6.94165	803	7.79644	803	14.8419	803	14.8914
804	14.0648	804	6.47572	804	10.7985	804	6.40025	804	6.94521	804	7.79159	804	14.8432	804	14.892
805	14.0787	805	6.48421	805	10.8061	805	6.40978	805	6.94882	805	7.78671	805	14.8446	805	14.8927
806	14.0927	806	6.49277	806	10.8138	806	6.41933	806	6.95248	806	7.78177	806	14.8461	806	14.8935
807	14.1067	807	6.50138	807	10.8216	807	6.4289	807	6.9562	807	7.7768	807	14.8477	807	14.8943
808	14.1207	808	6.51006	808	10.8295	808	6.43849	808	6.95998	808	7.77178	808	14.8494	808	14.8952
809	14.1348	809	6.5188	809	10.8375	809	6.4481	809	6.96382	809	7.76672	809	14.8512	809	14.8961
810	14.1489	810	6.52761	810	10.8456	810	6.45773	810	6.96771	810	7.76163	810	14.8531	810	14.8972
811	14.163	811	6.53648	811	10.8538	811	6.46736	811	6.97164	811	7.75649	811	14.8551	811	14.8983
812	14.1772	812	6.54541	812	10.862	812	6.47701	812	6.97563	812	7.75133	812	14.8572	812	14.8995
813	14.1914	813	6.55439	813	10.8703	813	6.48668	813	6.97968	813	7.74613	813	14.8594	813	14.9008
814	14.2057	814	6.56343	814	10.8787	814	6.49636	814	6.98378	814	7.7409	814	14.8618	814	14.9021
815	14.2199	815	6.57253	815	10.8872	815	6.50606	815	6.98792	815	7.73565	815	14.8642	815	14.9035
816	14.2342	816	6.58168	816	10.8958	816	6.51577	816	6.99212	816	7.73036	816	14.8667	816	14.905
817	14.2485	817	6.59088	817	10.9044	817	6.52549	817	6.99638	817	7.72505	817	14.8694	817	14.9066
818	14.2629	818	6.60015	818	10.9131	818	6.53521	818	7.0007	818	7.71969	818	14.8721	818	14.9082
819	14.2772	819	6.60946	819	10.9219	819	6.54495	819	7.00506	819	7.7143	819	14.875	819	14.91
820	14.2916	820	6.61883	820	10.9308	820	6.55468	820	7.00946	820	7.70888	820	14.878	820	14.9118
821	14.3061	821	6.62825	821	10.9397	821	6.56443	821	7.01391	821	7.70343	821	14.881	821	14.9137
822	14.3205	822	6.63772	822	10.9488	822	6.57419	822	7.0184	822	7.69794	822	14.8842	822	14.9156
823	14.335	823	6.64724	823	10.9578	823	6.58395	823	7.02294	823	7.69242	823	14.8874	823	14.9177
824	14.3495	824	6.65682	824	10.967	824	6.59372	824	7.02753	824	7.68687	824	14.8908	824	14.9198
825	14.364	825	6.66645	825	10.9762	825	6.6035	825	7.03215	825	7.6813	825	14.8943	825	14.922
826	14.3785	826	6.67614	826	10.9855	826	6.61329	826	7.03683	826	7.6757	826	14.8978	826	14.9243
827	14.393	827	6.68588	827	10.9949	827	6.62307	827	7.04155	827	7.67006	827	14.9015	827	14.9267
828	14.4076	828	6.69565	828	11.0043	828	6.63286	828	7.04632	828	7.6644	828	14.9052	828	14.9291
829	14.4222	829	6.70547	829	11.0138	829	6.64264	829	7.05114	829	7.65871	829	14.9091	829	14.9316
830	14.4368	830	6.71533	830	11.0233	830	6.65244	830	7.056	830	7.653	830	14.913	830	14.9342
831	14.4515	831	6.72523	831	11.0329	831	6.66223	831	7.06089	831	7.64727	831	14.9171	831	14.9369
832	14.4662	832	6.73518	832	11.0426	832	6.67201	832	7.06583	832	7.64151	832	14.9212	832	14.9397
833	14.4809	833	6.74516	833	11.0524	833	6.6818	833	7.0708	833	7.63574	833	14.9254	833	14.9425
834	14.4956	834	6.75519	834	11.0622	834	6.69158	834	7.0758	834	7.62995	834	14.9297	834	14.9454
835	14.5103	835	6.76524	835	11.072	835	6.70136	835	7.08085	835	7.62415	835	14.9341	835	14.9483
836	14.5251	836	6.77534	836	11.082	836	6.71112	836	7.08596	836	7.61832	836	14.9386	836	14.9514
837	14.5399	837	6.78547	837	11.0919	837	6.72089	837	7.09111	837	7.61248	837	14.9432	837	14.9545
838	14.5547	838	6.79563	838	11.102	838	6.73065	838	7.0963	838	7.60661	838	14.9479	838	14.9577
839	14.5695	839	6.80583	839	11.112	839	6.7404	839	7.10154	839	7.60073	839	14.9526	839	14.961
840	14.5843	840	6.81607	840	11.1222	840	6.75013	840	7.1068	840	7.59483	840	14.9575	840	14.9643
841	14.5992	841	6.82633	841	11.1324	841	6.75986	841	7.11211	841	7.58891	841	14.9624	841	14.9677
842	14.614	842	6.83662	842	11.1426	842	6.76958	842	7.11746	842	7.58298	842	14.9674	842	14.9711
843	14.6289	843	6.84694	843	11.1529	843	6.77928	843	7.12285	843	7.57703	843	14.9725	843	14.9747
844	14.6437	844	6.8573	844	11.1633	844	6.78896	844	7.12827	844	7.57107	844	14.9777	844	14.9783
845	14.6586	845	6.86768	845	11.1737	845	6.79865	845	7.13372	845	7.56509	845	14.9829	845	14.982
846	14.6735	846	6.8781	846	11.1841	846	6.80831	846	7.13922	846	7.55909	846	14.9883	846	14.9857
847	14.6884	847	6.88853	847	11.1946	847	6.81798	847	7.14476	847	7.55308	847	14.9937	847	14.9895
848	14.7032	848	6.89901	848	11.2051	848	6.82763	848	7.15031	848	7.54707	848	14.9991	848	14.9934
849	14.7181	849	6.90952	849	11.2156	849	6.83726	849	7.1559	849	7.54105	849	15.0047	849	14.9973
850	14.733	850	6.92005	850	11.2262	850	6.84687	850	7.16151	850	7.53503	850	15.0102	850	15.0014
851	14.7479	851	6.9306	851	11.2368	851	6.85645	851	7.16717	851	7.529	851	15.0159	851	15.0054
852	14.7628	852	6.94117	852	11.2475	852	6.86602	852	7.17284	852	7.52296	852	15.0216	852	15.0096
853	14.7777	853	6.95176	853	11.2581	853	6.87558	853	7.17855	853	7.51692	853	15.0274	853	15.0138
854	14.7927	854	6.96235	854	11.2688	854	6.88512	854	7.18429	854	7.51087	854	15.0332	854	15.018
855	14.8076	855	6.97296	855	11.2796	855	6.89464	855	7.19007	855	7.50482	855	15.0391	855	15.0224
856	14.8225	856	6.98357	856	11.2904	856	6.90414	856	7.19587	856	7.49876	856	15.0451	856	15.0268
857	14.8375	857	6.9942	857	11.3012	857	6.91361	857	7.20169	857	7.49269	857	15.0511	857	15.0312
858	14.8524	858	7.00483	858	11.312	858	6.92306	858	7.20753	858	7.48662	858	15.0571	858	15.0358
859	14.8673	859	7.01548	859	11.3228	859	6.93249	859	7.21339	859	7.48056	859	15.0632	859	15.0403
860	14.8823	860	7.02612	860	11.3337	860	6.9419	860	7.21928	860	7.4745	860	15.0694	860	15.045
861	14.8972	861	7.03678	861	11.3446	861	6.95129	861	7.22519	861	7.46846	861	15.0756	861	15.0497
862	14.9121	862	7.04744	862	11.3555	862	6.96066	862	7.23111	862	7.46241	862	15.0818	862	15.0545
863	14.927	863	7.05812	863	11.3664	863	6.97001	863	7.23704	863	7.45636	863	15.0881	863	15.0593
864	14.9419	864	7.0688	864	11.3773	864	6.97933	864	7.24299	864	7.45032	864	15.0944	864	15.0642
865	14.9568	865	7.07947	865	11.3883	865	6.98864	865	7.24896	865	7.44428	865	15.1008	865	15.0691
866	14.9716	866	7.09014	866	11.3993	866	6.99792	866	7.25494	866	7.43824	866	15.1072	866	15.0741
867	14.9865	867	7.1008	867	11.4102	867	7.00718	867	7.26094	867	7.4322	867	15.1136	867	15.0792
868	15.0013	868	7.11146	868	11.4212	868	7.01641	868	7.26695	868	7.42616	868	15.1201	868	15.0843
869	15.0162	869	7.12212	869	11.4322	869	7.02561	869	7.27298	869	7.42013	869	15.1266	869	15.0894
870	15.031	870	7.13276	870	11.4432	870	7.03479	870	7.27902	870	7.41411	870	15.1332	870	15.0946
871	15.0458	871	7.1434	871	11.4542	871	7.04393	871	7.28508	871	7.40809	871	15.1397	871	15.0998
872	15.0605	872	7.15403	872	11.4653	872	7.05304	872	7.29114	872	7.40209	872	15.1463	872	15.1051
873	15.0752	873	7.16464	873	11.4763	873	7.06212	873	7.29721	873	7.39609	873	15.1529	873	15.1104
874	15.0899	874	7.17524	874	11.4873	874	7.07116	874	7.30328	874	7.39009	874	15.1595	874	15.1158
875	15.1046	875	7.18583	875	11.4983	875	7.08017	875	7.30936	875	7.3841	875	15.1661	875	15.1212
876	15.1193	876	7.19641	876	11.5093	876	7.08914	876	7.31545	876	7.37812	876	15.1728	876	15.1267
877	15.1339	877	7.20697	877	11.5203	877	7.09809	877	7.32156	877	7.37215	877	15.1794	877	15.1322
878	15.1485	878	7.21751	878	11.5313	878	7.10699	878	7.32767	878	7.36621	878	15.1861	878	15.1378
879	15.1631	879	7.22803	879	11.5423	879	7.11587	879	7.33379	879	7.36027	879	15.1927	879	15.1434
880	15.1777	880	7.23852	880	11.5533	880	7.12472	880	7.33991	880	7.35435	880	15.1994	880	15.149
881	15.1922	881	7.249	881	11.5642	881	7.13352	881	7.34604	881	7.34843	881	15.206	881	15.1546
882	15.2066	882	7.25945	882	11.5752	882	7.14229	882	7.35219	882	7.34253	882	15.2127	882	15.1603
883	15.2211	883	7.26988	883	11.5861	883	7.15103	883	7.35834	883	7.33663	883	15.2193	883	15.166
884	15.2355	884	7.28028	884	11.597	884	7.15972	884	7.36449	884	7.33075	884	15.226	884	15.1718
885	15.2498	885	7.29065	885	11.6079	885	7.16838	885	7.37066	885	7.32489	885	15.2326	885	15.1776
886	15.2641	886	7.30099	886	11.6188	886	7.177	886	7.37682	886	7.31905	886	15.2392	886	15.1834
887	15.2783	887	7.31131	887	11.6296	887	7.18559	887	7.38298	887	7.31322	887	15.2458	887	15.1893
888	15.2925	888	7.32159	888	11.6404	888	7.19413	888	7.38915	888	7.3074	888	15.2524	888	15.1952
889	15.3067	889	7.33184	889	11.6512	889	7.20266	889	7.3953	889	7.30161	889	15.259	889	15.2011
890	15.3208	890	7.34205	890	11.662	890	7.21114	890	7.40145	890	7.29584	890	15.2656	890	15.207
891	15.3349	891	7.35222	891	11.6727	891	7.21959	891	7.40759	891	7.2901	891	15.2721	891	15.2129
892	15.3489	892	7.36234	892	11.6834	892	7.228	892	7.41376	892	7.28438	892	15.2786	892	15.2189
893	15.3629	893	7.37243	893	11.694	893	7.23638	893	7.41995	893	7.27867	893	15.2851	893	15.2249
894	15.3768	894	7.38248	894	11.7047	894	7.24472	894	7.42613	894	7.27299	894	15.2916	894	15.2309
895	15.3906	895	7.39248	895	11.7152	895	7.25304	895	7.4323	895	7.26733	895	15.298	895	15.2369
896	15.4044	896	7.40244	896	11.7258	896	7.26132	896	7.43848	896	7.26171	896	15.3044	896	15.2429
897	15.4181	897	7.41235	897	11.7363	897	7.26957	897	7.44465	897	7.25611	897	15.3108	897	15.249
898	15.4317	898	7.42221	898	11.7468	898	7.27778	898	7.45082	898	7.25054	898	15.3171	898	15.255
899	15.4453	899	7.43204	899	11.7572	899	7.28594	899	7.45697	899	7.245	899	15.3234	899	15.2611
900	15.4588	900	7.44182	900	11.7676	900	7.29408	900	7.46311	900	7.23947	900	15.3297	900	15.2672
901	15.4723	901	7.45154	901	11.7779	901	7.30217	901	7.46925	901	7.23398	901	15.3359	901	15.2734
902	15.4856	902	7.46122	902	11.7882	902	7.31023	902	7.47538	902	7.22851	902	15.3421	902	15.2795
903	15.4989	903	7.47084	903	11.7984	903	7.31826	903	7.4815	903	7.22306	903	15.3482	903	15.2857
904	15.5122	904	7.48041	904	11.8086	904	7.32624	904	7.4876	904	7.21764	904	15.3543	904	15.2919
905	15.5253	905	7.48992	905	11.8187	905	7.3342	905	7.49369	905	7.21225	905	15.3604	905	15.2981
906	15.5384	906	7.49937	906	11.8288	906	7.34211	906	7.49976	906	7.20688	906	15.3664	906	15.3043
907	15.5514	907	7.50876	907	11.8388	907	7.34999	907	7.50582	907	7.20156	907	15.3723	907	15.3105
908	15.5643	908	7.51809	908	11.8488	908	7.35783	908	7.51186	908	7.19627	908	15.3782	908	15.3167
909	15.5772	909	7.52736	909	11.8588	909	7.36564	909	7.51788	909	7.191	909	15.3841	909	15.323
910	15.5899	910	7.53658	910	11.8686	910	7.37343	910	7.52388	910	7.18577	910	15.3898	910	15.3292
911	15.6026	911	7.54573	911	11.8784	911	7.3812	911	7.52986	911	7.18056	911	15.3955	911	15.3355
912	15.6152	912	7.55482	912	11.8882	912	7.38893	912	7.53583	912	7.17538	912	15.4012	912	15.3417
913	15.6278	913	7.56386	913	11.8978	913	7.39662	913	7.54178	913	7.17022	913	15.4067	913	15.348
914	15.6402	914	7.57282	914	11.9075	914	7.40428	914	7.54772	914	7.1651	914	15.4122	914	15.3542
915	15.6525	915	7.58171	915	11.917	915	7.4119	915	7.55364	915	7.16001	915	15.4176	915	15.3604
916	15.6648	916	7.59054	916	11.9265	916	7.41948	916	7.55954	916	7.15495	916	15.423	916	15.3667
917	15.6769	917	7.59929	917	11.9359	917	7.42702	917	7.56541	917	7.14993	917	15.4283	917	15.3729
918	15.689	918	7.60797	918	11.9453	918	7.43452	918	7.57127	918	7.14494	918	15.4335	918	15.3791
919	15.701	919	7.61657	919	11.9546	919	7.442	919	7.5771	919	7.13999	919	15.4386	919	15.3854
920	15.7129	920	7.62511	920	11.9638	920	7.44943	920	7.58292	920	7.13506	920	15.4436	920	15.3916
921	15.7247	921	7.63357	921	11.9729	921	7.45682	921	7.58871	921	7.13018	921	15.4486	921	15.3978
922	15.7364	922	7.64196	922	11.982	922	7.46418	922	7.59448	922	7.12533	922	15.4535	922	15.404
923	15.748	923	7.65029	923	11.991	923	7.47151	923	7.60023	923	7.12053	923	15.4583	923	15.4102
924	15.7595	924	7.65853	924	11.9999	924	7.47882	924	7.60597	924	7.11575	924	15.463	924	15.4163
925	15.7709	925	7.66669	925	12.0088	925	7.4861	925	7.61168	925	7.11101	925	15.4676	925	15.4225
926	15.7822	926	7.67477	926	12.0176	926	7.49334	926	7.61736	926	7.1063	926	15.4721	926	15.4286
927	15.7934	927	7.68277	927	12.0263	927	7.50055	927	7.62303	927	7.10164	927	15.4765	927	15.4347
928	15.8044	928	7.6907	928	12.0349	928	7.50771	928	7.62868	928	7.09702	928	15.4809	928	15.4408
929	15.8154	929	7.69855	929	12.0435	929	7.51486	929	7.63431	929	7.09244	929	15.4851	929	15.4469
930	15.8263	930	7.70632	930	12.052	930	7.52197	930	7.63994	930	7.08789	930	15.4893	930	15.4529
931	15.837	931	7.71401	931	12.0605	931	7.52905	931	7.64553	931	7.08337	931	15.4933	931	15.4589
932	15.8476	932	7.72162	932	12.0688	932	7.53611	932	7.6511	932	7.0789	932	15.4973	932	15.4649
933	15.8581	933	7.72915	933	12.0771	933	7.54313	933	7.65664	933	7.07446	933	15.5012	933	15.4709
934	15.8685	934	7.73659	934	12.0853	934	7.55012	934	7.66216	934	7.07006	934	15.5049	934	15.4768
935	15.8788	935	7.74395	935	12.0934	935	7.55708	935	7.66765	935	7.06571	935	15.5086	935	15.4827
936	15.889	936	7.75122	936	12.1015	936	7.56402	936	7.67312	936	7.06139	936	15.5121	936	15.4886
937	15.8991	937	7.75841	937	12.1094	937	7.57093	937	7.67856	937	7.05711	937	15.5156	937	15.4945
938	15.909	938	7.7655	938	12.1173	938	7.57781	938	7.68397	938	7.05288	938	15.519	938	15.5003
939	15.9189	939	7.77251	939	12.125	939	7.58468	939	7.68936	939	7.0487	939	15.5222	939	15.5061
940	15.9286	940	7.77944	940	12.1327	940	7.59151	940	7.69472	940	7.04456	940	15.5253	940	15.5119
941	15.9382	941	7.7863	941	12.1404	941	7.59832	941	7.70006	941	7.04046	941	15.5283	941	15.5176
942	15.9476	942	7.79307	942	12.1479	942	7.6051	942	7.70536	942	7.03641	942	15.5312	942	15.5233
943	15.957	943	7.79974	943	12.1553	943	7.61185	943	7.71064	943	7.03239	943	15.534	943	15.529
944	15.9662	944	7.80632	944	12.1627	944	7.61858	944	7.7159	944	7.02841	944	15.5367	944	15.5346
945	15.9752	945	7.81281	945	12.17	945	7.62527	945	7.72113	945	7.02448	945	15.5393	945	15.5402
946	15.9842	946	7.8192	946	12.1772	946	7.63193	946	7.72633	946	7.02059	946	15.5417	946	15.5458
947	15.993	947	7.8255	947	12.1843	947	7.63857	947	7.7315	947	7.01673	947	15.544	947	15.5514
948	16.0017	948	7.83171	948	12.1913	948	7.64519	948	7.73666	948	7.01292	948	15.5463	948	15.5569
949	16.0103	949	7.83784	949	12.1982	949	7.65179	949	7.74181	949	7.00915	949	15.5484	949	15.5623
950	16.0187	950	7.84387	950	12.2051	950	7.65838	950	7.74693	950	7.00541	950	15.5504	950	15.5677
951	16.027	951	7.84981	951	12.2118	951	7.66494	951	7.75203	951	7.00173	951	15.5523	951	15.5731
952	16.0352	952	7.85567	952	12.2185	952	7.67148	952	7.75711	952	6.99808	952	15.554	952	15.5784
953	16.0433	953	7.86144	953	12.225	953	7.678	953	7.76215	953	6.99448	953	15.5556	953	15.5837
954	16.0512	954	7.86712	954	12.2315	954	7.6845	954	7.76718	954	6.99091	954	15.5572	954	15.5889
955	16.059	955	7.87271	955	12.2379	955	7.69098	955	7.77218	955	6.98742	955	15.5585	955	15.5941
956	16.0667	956	7.87821	956	12.2442	956	7.69744	956	7.77715	956	6.98397	956	15.5598	956	15.5993
957	16.0742	957	7.88361	957	12.2504	957	7.70388	957	7.78209	957	6.98057	957	15.561	957	15.6044
958	16.0817	958	7.88892	958	12.2565	958	7.7103	958	7.787	958	6.97721	958	15.562	958	15.6094
959	16.0889	959	7.89413	959	12.2626	959	7.7167	959	7.79189	959	6.9739	959	15.5629	959	15.6145
960	16.0961	960	7.89925	960	12.2685	960	7.72309	960	7.79676	960	6.97063	960	15.5637	960	15.6194
961	16.1031	961	7.90427	961	12.2744	961	7.72946	961	7.80161	961	6.96741	961	15.5643	961	15.6243
962	16.11	962	7.9092	962	12.2801	962	7.73581	962	7.80644	962	6.96424	962	15.5649	962	15.6292
963	16.1167	963	7.91403	963	12.2858	963	7.74214	963	7.81126	963	6.96112	963	15.5653	963	15.634
964	16.1233	964	7.91876	964	12.2914	964	7.74846	964	7.81605	964	6.95804	964	15.5656	964	15.6388
965	16.1298	965	7.92339	965	12.2969	965	7.75478	965	7.82082	965	6.955	965	15.5658	965	15.6435
966	16.1361	966	7.92793	966	12.3023	966	7.76108	966	7.82557	966	6.952	966	15.5658	966	15.6482
967	16.1423	967	7.93238	967	12.3076	967	7.76738	967	7.83031	967	6.94905	967	15.5658	967	15.6528
968	16.1484	968	7.93675	968	12.3129	968	7.77367	968	7.83503	968	6.94615	968	15.5656	968	15.6574
969	16.1543	969	7.94102	969	12.318	969	7.77994	969	7.83973	969	6.94331	969	15.5653	969	15.6619
970	16.1601	970	7.94518	970	12.3231	970	7.78621	970	7.84441	970	6.9405	970	15.5649	970	15.6664
971	16.1657	971	7.94926	971	12.3281	971	7.79247	971	7.84906	971	6.93775	971	15.5644	971	15.6708
972	16.1712	972	7.95324	972	12.333	972	7.79874	972	7.8537	972	6.93504	972	15.5638	972	15.6751
973	16.1766	973	7.95712	973	12.3378	973	7.80501	973	7.85833	973	6.93239	973	15.563	973	15.6794
974	16.1818	974	7.9609	974	12.3425	974	7.81127	974	7.86295	974	6.92979	974	15.5621	974	15.6837
975	16.1869	975	7.96459	975	12.3471	975	7.81752	975	7.86754	975	6.92722	975	15.5611	975	15.6879
976	16.1918	976	7.96818	976	12.3516	976	7.82377	976	7.87214	976	6.92472	976	15.5599	976	15.692
977	16.1966	977	7.97168	977	12.3561	977	7.83001	977	7.87671	977	6.92226	977	15.5587	977	15.6961
978	16.2013	978	7.97507	978	12.3604	978	7.83625	978	7.88127	978	6.91986	978	15.5574	978	15.7001
979	16.2058	979	7.97837	979	12.3647	979	7.84251	979	7.88583	979	6.9175	979	15.5559	979	15.704
980	16.2102	980	7.98157	980	12.3689	980	7.84877	980	7.89037	980	6.9152	980	15.5543	980	15.7079
981	16.2145	981	7.98467	981	12.373	981	7.85503	981	7.8949	981	6.91296	981	15.5526	981	15.7118
982	16.2186	982	7.98768	982	12.3771	982	7.8613	982	7.89942	982	6.91077	982	15.5508	982	15.7156
983	16.2226	983	7.99059	983	12.3811	983	7.86759	983	7.90393	983	6.90863	983	15.5489	983	15.7193
984	16.2264	984	7.99341	984	12.385	984	7.87388	984	7.90841	984	6.90654	984	15.5469	984	15.723
985	16.2302	985	7.99613	985	12.3888	985	7.88018	985	7.91288	985	6.9045	985	15.5448	985	15.7266
986	16.2337	986	7.99876	986	12.3925	986	7.88648	986	7.91735	986	6.90252	986	15.5426	986	15.7302
987	16.2372	987	8.00128	987	12.3962	987	7.89277	987	7.92179	987	6.90059	987	15.5402	987	15.7337
988	16.2405	988	8.00371	988	12.3998	988	7.89907	988	7.92624	988	6.89871	988	15.5378	988	15.7372
989	16.2436	989	8.00604	989	12.4033	989	7.90537	989	7.93066	989	6.89688	989	15.5352	989	15.7405
990	16.2467	990	8.00829	990	12.4067	990	7.91167	990	7.93508	990	6.89511	990	15.5326	990	15.7439
991	16.2496	991	8.01044	991	12.41	991	7.91796	991	7.93948	991	6.89339	991	15.5298	991	15.7471
992	16.2523	992	8.01251	992	12.4133	992	7.92427	992	7.94387	992	6.89172	992	15.527	992	15.7503
993	16.2549	993	8.01448	993	12.4165	993	7.93057	993	7.94824	993	6.89011	993	15.524	993	15.7535
994	16.2574	994	8.01635	994	12.4196	994	7.93688	994	7.9526	994	6.88854	994	15.521	994	15.7565
995	16.2597	995	8.01813	995	12.4227	995	7.94321	995	7.95696	995	6.88704	995	15.5178	995	15.7596
996	16.2619	996	8.01983	996	12.4256	996	7.94953	996	7.9613	996	6.88558	996	15.5145	996	15.7625
997	16.264	997	8.02143	997	12.4286	997	7.95586	997	7.96564	997	6.88418	997	15.5112	997	15.7654
998	16.2659	998	8.02294	998	12.4314	998	7.96221	998	7.96997	998	6.88282	998	15.5078	998	15.7683
999	16.2677	999	8.02436	999	12.4342	999	7.96857	999	7.9743	999	6.88152	999	15.5042	999	15.771
1000	16.2694	1000	8.02568	1000	12.4369	1000	7.97494	1000	7.97863	1000	6.88027	1000	15.5006	1000	15.7738
1001	16.2709	1001	8.02691	1001	12.4395	1001	7.98132	1001	7.98295	1001	6.87908	1001	15.4969	1001	15.7764
1002	16.2723	1002	8.02806	1002	12.442	1002	7.98771	1002	7.98727	1002	6.87794	1002	15.4931	1002	15.779
1003	16.2736	1003	8.02911	1003	12.4445	1003	7.99411	1003	7.99158	1003	6.87685	1003	15.4892	1003	15.7816
1004	16.2747	1004	8.03008	1004	12.447	1004	8.00053	1004	7.99588	1004	6.87582	1004	15.4852	1004	15.784
1005	16.2757	1005	8.03095	1005	12.4494	1005	8.00697	1005	8.0002	1005	6.87484	1005	15.4811	1005	15.7864
1006	16.2766	1006	8.03174	1006	12.4517	1006	8.01344	1006	8.00451	1006	6.87392	1006	15.4769	1006	15.7888
1007	16.2774	1007	8.03246	1007	12.4539	1007	8.01991	1007	8.00882	1007	6.87304	1007	15.4727	1007	15.7911
1008	16.278	1008	8.0331	1008	12.4561	1008	8.02641	1008	8.01313	1008	6.87223	1008	15.4683	1008	15.7933
1009	16.2785	1009	8.03365	1009	12.4582	1009	8.03294	1009	8.01745	1009	6.87147	1009	15.4639	1009	15.7955
1010	16.2789	1010	8.03413	1010	12.4603	1010	8.03947	1010	8.02177	1010	6.87077	1010	15.4594	1010	15.7976
1011	16.2792	1011	8.03452	1011	12.4623	1011	8.04603	1011	8.02609	1011	6.87011	1011	15.4548	1011	15.7996
1012	16.2793	1012	8.03483	1012	12.4642	1012	8.0526	1012	8.03041	1012	6.86952	1012	15.4502	1012	15.8016
1013	16.2793	1013	8.03506	1013	12.4661	1013	8.05918	1013	8.03474	1013	6.86899	1013	15.4455	1013	15.8036
1014	16.2792	1014	8.0352	1014	12.468	1014	8.06579	1014	8.03906	1014	6.86851	1014	15.4407	1014	15.8055
1015	16.279	1015	8.03526	1015	12.4697	1015	8.07241	1015	8.0434	1015	6.86808	1015	15.4358	1015	15.8073
1016	16.2787	1016	8.03523	1016	12.4715	1016	8.07906	1016	8.04774	1016	6.86771	1016	15.4309	1016	15.8091
1017	16.2782	1017	8.03513	1017	12.4732	1017	8.08573	1017	8.05208	1017	6.8674	1017	15.4259	1017	15.8108
1018	16.2777	1018	8.03495	1018	12.4748	1018	8.09242	1018	8.05643	1018	6.86715	1018	15.4208	1018	15.8125
1019	16.277	1019	8.03468	1019	12.4764	1019	8.09914	1019	8.06078	1019	6.86695	1019	15.4157	1019	15.8141
1020	16.2762	1020	8.03434	1020	12.4779	1020	8.1059	1020	8.06514	1020	6.86682	1020	15.4105	1020	15.8156
1021	16.2753	1021	8.03392	1021	12.4794	1021	8.11268	1021	8.0695	1021	6.86673	1021	15.4052	1021	15.8171
1022	16.2743	1022	8.03344	1022	12.4808	1022	8.11949	1022	8.07388	1022	6.86671	1022	15.3999	1022	15.8186
1023	16.2731	1023	8.03287	1023	12.4822	1023	8.12633	1023	8.07827	1023	6.86674	1023	15.3946	1023	15.82
1024	16.2719	1024	8.03223	1024	12.4836	1024	8.13321	1024	8.08266	1024	6.86682	1024	15.3892	1024	15.8213
1025	16.2705	1025	8.03151	1025	12.4849	1025	8.14012	1025	8.08706	1025	6.86697	1025	15.3837	1025	15.8226
1026	16.269	1026	8.03073	1026	12.4861	1026	8.14706	1026	8.09148	1026	6.86717	1026	15.3782	1026	15.8239
1027	16.2674	1027	8.02987	1027	12.4874	1027	8.15404	1027	8.09593	1027	6.86744	1027	15.3726	1027	15.825
1028	16.2657	1028	8.02894	1028	12.4885	1028	8.16104	1028	8.10037	1028	6.86776	1028	15.367	1028	15.8262
1029	16.2639	1029	8.02794	1029	12.4897	1029	8.16806	1029	8.10484	1029	6.86813	1029	15.3613	1029	15.8273
1030	16.262	1030	8.02687	1030	12.4908	1030	8.1751	1030	8.10932	1030	6.86856	1030	15.3556	1030	15.8283
1031	16.2599	1031	8.02573	1031	12.4918	1031	8.18217	1031	8.11381	1031	6.86906	1031	15.3499	1031	15.8293
1032	16.2578	1032	8.02453	1032	12.4929	1032	8.18928	1032	8.11831	1032	6.86961	1032	15.3441	1032	15.8302
1033	16.2555	1033	8.02326	1033	12.4938	1033	8.19642	1033	8.12283	1033	6.87022	1033	15.3383	1033	15.8311
1034	16.2532	1034	8.02193	1034	12.4948	1034	8.20358	1034	8.12737	1034	6.87088	1034	15.3325	1034	15.8319
1035	16.2507	1035	8.02055	1035	12.4957	1035	8.21077	1035	8.13193	1035	6.8716	1035	15.3267	1035	15.8327
1036	16.2481	1036	8.01911	1036	12.4966	1036	8.218	1036	8.13649	1036	6.87237	1036	15.3208	1036	15.8334
1037	16.2455	1037	8.0176	1037	12.4975	1037	8.22526	1037	8.14109	1037	6.87321	1037	15.3148	1037	15.8341
1038	16.2427	1038	8.01603	1038	12.4983	1038	8.23255	1038	8.14571	1038	6.87411	1038	15.3089	1038	15.8347
1039	16.2398	1039	8.01441	1039	12.4991	1039	8.23987	1039	8.15034	1039	6.87507	1039	15.3029	1039	15.8353
1040	16.2368	1040	8.01271	1040	12.4999	1040	8.24722	1040	8.15498	1040	6.87609	1040	15.2969	1040	15.8359
1041	16.2337	1041	8.01096	1041	12.5006	1041	8.25462	1041	8.15964	1041	6.87717	1041	15.2909	1041	15.8364
1042	16.2306	1042	8.00915	1042	12.5014	1042	8.26206	1042	8.16432	1042	6.8783	1042	15.2849	1042	15.8368
1043	16.2273	1043	8.00728	1043	12.5021	1043	8.26953	1043	8.16902	1043	6.87949	1043	15.2788	1043	15.8372
1044	16.2239	1044	8.00536	1044	12.5028	1044	8.27704	1044	8.17373	1044	6.88073	1044	15.2728	1044	15.8376
1045	16.2204	1045	8.00339	1045	12.5034	1045	8.28458	1045	8.17846	1045	6.88204	1045	15.2667	1045	15.838
1046	16.2168	1046	8.00136	1046	12.504	1046	8.29217	1046	8.18322	1046	6.8834	1046	15.2606	1046	15.8383
1047	16.2131	1047	7.99929	1047	12.5047	1047	8.29979	1047	8.18799	1047	6.88482	1047	15.2545	1047	15.8385
1048	16.2094	1048	7.99716	1048	12.5053	1048	8.30744	1048	8.19279	1048	6.88631	1048	15.2484	1048	15.8388
1049	16.2055	1049	7.99498	1049	12.5058	1049	8.31514	1049	8.19761	1049	6.88785	1049	15.2423	1049	15.8389
1050	16.2015	1050	7.99276	1050	12.5064	1050	8.32286	1050	8.20247	1050	6.88944	1050	15.2362	1050	15.8391
1051	16.1975	1051	7.9905	1051	12.5069	1051	8.33062	1051	8.20737	1051	6.8911	1051	15.2301	1051	15.8392
1052	16.1934	1052	7.98819	1052	12.5075	1052	8.33841	1052	8.21228	1052	6.89281	1052	15.224	1052	15.8392
1053	16.1892	1053	7.98585	1053	12.508	1053	8.34623	1053	8.21724	1053	6.89459	1053	15.2179	1053	15.8393
1054	16.1848	1054	7.98346	1054	12.5085	1054	8.35408	1054	8.22222	1054	6.89643	1054	15.2118	1054	15.8392
1055	16.1804	1055	7.98104	1055	12.509	1055	8.36198	1055	8.22721	1055	6.89835	1055	15.2057	1055	15.8392
1056	16.1759	1056	7.97857	1056	12.5095	1056	8.3699	1056	8.23224	1056	6.90033	1056	15.1997	1056	15.8391
1057	16.1714	1057	7.97605	1057	12.51	1057	8.37785	1057	8.23728	1057	6.90239	1057	15.1936	1057	15.839
1058	16.1667	1058	7.97349	1058	12.5104	1058	8.38585	1058	8.24235	1058	6.9045	1058	15.1875	1058	15.8389
1059	16.162	1059	7.97089	1059	12.5109	1059	8.39388	1059	8.24745	1059	6.90668	1059	15.1815	1059	15.8387
1060	16.1571	1060	7.96826	1060	12.5113	1060	8.40197	1060	8.25257	1060	6.90891	1060	15.1754	1060	15.8385
1061	16.1522	1061	7.96559	1061	12.5118	1061	8.41009	1061	8.25771	1061	6.9112	1061	15.1694	1061	15.8383
1062	16.1472	1062	7.96288	1062	12.5122	1062	8.41825	1062	8.2629	1062	6.91355	1062	15.1633	1062	15.838
1063	16.1421	1063	7.96012	1063	12.5127	1063	8.42644	1063	8.26811	1063	6.91596	1063	15.1573	1063	15.8377
1064	16.137	1064	7.95733	1064	12.5131	1064	8.43468	1064	8.27335	1064	6.91842	1064	15.1513	1064	15.8374
1065	16.1317	1065	7.9545	1065	12.5135	1065	8.44294	1065	8.27862	1065	6.92094	1065	15.1454	1065	15.8371
1066	16.1264	1066	7.95163	1066	12.5139	1066	8.45125	1066	8.28391	1066	6.92352	1066	15.1395	1066	15.8367
1067	16.121	1067	7.94873	1067	12.5144	1067	8.45959	1067	8.28922	1067	6.92616	1067	15.1335	1067	15.8363
1068	16.1155	1068	7.9458	1068	12.5148	1068	8.46796	1068	8.29456	1068	6.92886	1068	15.1276	1068	15.8358
1069	16.1099	1069	7.94284	1069	12.5153	1069	8.4764	1069	8.29995	1069	6.93162	1069	15.1218	1069	15.8354
1070	16.1043	1070	7.93986	1070	12.5157	1070	8.48486	1070	8.30537	1070	6.93445	1070	15.1159	1070	15.8349
1071	16.0986	1071	7.93684	1071	12.5162	1071	8.49337	1071	8.31082	1071	6.93734	1071	15.1101	1071	15.8344
1072	16.0928	1072	7.93381	1072	12.5166	1072	8.50191	1072	8.3163	1072	6.9403	1072	15.1044	1072	15.8339
1073	16.0869	1073	7.93074	1073	12.5171	1073	8.51049	1073	8.3218	1073	6.94332	1073	15.0986	1073	15.8333
1074	16.081	1074	7.92766	1074	12.5176	1074	8.51911	1074	8.32733	1074	6.94639	1074	15.0929	1074	15.8327
1075	16.0749	1075	7.92455	1075	12.518	1075	8.52778	1075	8.3329	1075	6.94953	1075	15.0873	1075	15.8321
1076	16.0688	1076	7.92142	1076	12.5185	1076	8.53649	1076	8.33849	1076	6.95273	1076	15.0816	1076	15.8315
1077	16.0627	1077	7.91826	1077	12.519	1077	8.54524	1077	8.34412	1077	6.956	1077	15.076	1077	15.8309
1078	16.0564	1078	7.91508	1078	12.5195	1078	8.55405	1078	8.34976	1078	6.95934	1078	15.0705	1078	15.8302
1079	16.0501	1079	7.91189	1079	12.52	1079	8.56289	1079	8.35544	1079	6.96273	1079	15.065	1079	15.8295
1080	16.0438	1080	7.90868	1080	12.5205	1080	8.57177	1080	8.36113	1080	6.96618	1080	15.0596	1080	15.8288
1081	16.0373	1081	7.90545	1081	12.521	1081	8.5807	1081	8.36686	1081	6.96971	1081	15.0541	1081	15.8281
1082	16.0308	1082	7.9022	1082	12.5216	1082	8.58968	1082	8.37262	1082	6.97331	1082	15.0488	1082	15.8274
1083	16.0242	1083	7.89894	1083	12.5221	1083	8.59869	1083	8.37841	1083	6.97697	1083	15.0435	1083	15.8267
1084	16.0176	1084	7.89567	1084	12.5227	1084	8.60774	1084	8.38425	1084	6.9807	1084	15.0382	1084	15.8259
1085	16.0109	1085	7.89239	1085	12.5233	1085	8.61684	1085	8.39012	1085	6.9845	1085	15.033	1085	15.8252
1086	16.0041	1086	7.8891	1086	12.5239	1086	8.62597	1086	8.39602	1086	6.98836	1086	15.0278	1086	15.8244
1087	15.9973	1087	7.8858	1087	12.5246	1087	8.63513	1087	8.40195	1087	6.9923	1087	15.0227	1087	15.8237
1088	15.9904	1088	7.8825	1088	12.5252	1088	8.64433	1088	8.40791	1088	6.9963	1088	15.0176	1088	15.8229
1089	15.9834	1089	7.87918	1089	12.5259	1089	8.65358	1089	8.4139	1089	7.00035	1089	15.0126	1089	15.8221
1090	15.9763	1090	7.87585	1090	12.5266	1090	8.66286	1090	8.41991	1090	7.00445	1090	15.0076	1090	15.8213
1091	15.9692	1091	7.87253	1091	12.5273	1091	8.67218	1091	8.42595	1091	7.00861	1091	15.0027	1091	15.8205
1092	15.9621	1092	7.86921	1092	12.528	1092	8.68154	1092	8.43202	1092	7.01283	1092	14.9978	1092	15.8196
1093	15.9548	1093	7.86588	1093	12.5288	1093	8.69093	1093	8.43813	1093	7.01711	1093	14.993	1093	15.8188
1094	15.9475	1094	7.86255	1094	12.5295	1094	8.70036	1094	8.44425	1094	7.02145	1094	14.9883	1094	15.8179
1095	15.9402	1095	7.85922	1095	12.5303	1095	8.70985	1095	8.45042	1095	7.02584	1095	14.9836	1095	15.8171
1096	15.9327	1096	7.85587	1096	12.5311	1096	8.71937	1096	8.45662	1096	7.0303	1096	14.979	1096	15.8162
1097	15.9252	1097	7.85252	1097	12.532	1097	8.72894	1097	8.46283	1097	7.03482	1097	14.9744	1097	15.8153
1098	15.9177	1098	7.84917	1098	12.5328	1098	8.73855	1098	8.46908	1098	7.03939	1098	14.9699	1098	15.8144
1099	15.91	1099	7.84582	1099	12.5337	1099	8.7482	1099	8.47535	1099	7.04402	1099	14.9654	1099	15.8135
1100	15.9023	1100	7.84248	1100	12.5346	1100	8.75788	1100	8.48165	1100	7.0487	1100	14.9611	1100	15.8126
1101	15.8946	1101	7.83913	1101	12.5355	1101	8.76761	1101	8.48797	1101	7.05343	1101	14.9567	1101	15.8117
1102	15.8868	1102	7.83579	1102	12.5365	1102	8.77738	1102	8.49433	1102	7.05823	1102	14.9525	1102	15.8108
1103	15.8789	1103	7.83246	1103	12.5375	1103	8.78719	1103	8.5007	1103	7.06308	1103	14.9483	1103	15.8098
1104	15.871	1104	7.82914	1104	12.5385	1104	8.79703	1104	8.5071	1104	7.06798	1104	14.9441	1104	15.8089
1105	15.863	1105	7.82583	1105	12.5395	1105	8.80692	1105	8.51352	1105	7.07294	1105	14.9401	1105	15.8079
1106	15.8549	1106	7.82253	1106	12.5405	1106	8.81685	1106	8.51995	1106	7.07795	1106	14.9361	1106	15.807
1107	15.8468	1107	7.81924	1107	12.5416	1107	8.82681	1107	8.52641	1107	7.08301	1107	14.9321	1107	15.806
1108	15.8386	1108	7.81597	1108	12.5427	1108	8.83682	1108	8.5329	1108	7.08813	1108	14.9283	1108	15.8051
1109	15.8303	1109	7.8127	1109	12.5438	1109	8.84686	1109	8.53943	1109	7.0933	1109	14.9244	1109	15.8041
1110	15.822	1110	7.80945	1110	12.5449	1110	8.85694	1110	8.54597	1110	7.09851	1110	14.9207	1110	15.8032
[truncated: 3,390 more rows]

## Sheet: Figure 4d
Complex Stimuli
[truncated: 169 more rows]

## Sheet: Figure_5c
stim 3	stim 3	stim 4	stim 4	stim 7	stim 7	stim 8	stim 8	stim 5	stim 5	stim 6	stim 6	stim 9	stim 9	stim 10	stim 10
[truncated: 5,001 more rows]

[truncated: 15 more sheets: Figure_5d, Figure_6a, Figure_6b, Figure_6c, Figure_6d, Supplementary_Figure_1, Supplementary_Figure_2, Supplementary_Figure_3, Supplementary_Figure_5, Supplementary_Figure_6, Supplementary_Figure_7, Supplementary_Figure_8c, Supplementary Figure 8d, Supplementary Figure 10a, Supplemantary Figure 10b]
